# Supplementary material for: Molecular Characterization of Wheat Stripe Rust Pathogen (Puccinia striiformis f. sp. tritici) Collections from Nine Countries
Source: Int J Mol Sci. 2021 Aug 31;22(17):9457. doi: 10.3390/ijms22179457 (PMC8430876; doi:10.3390/ijms22179457)
Supplement: Supplementary file 1 [file ijms-22-09457-s001.zip]

Archive with 6 entries (6 files):
- SupFigs.pptx
- SupTableS1.xlsx
- SupTableS2.xlsx
- SupTableS3.xlsx
- SupTableS4.xlsx
- SupTableS5.xlsx
