# Supplementary material for: Molecular Characterization of Wheat Stripe Rust Pathogen (Puccinia striiformis f. sp. tritici) Collections from Nine Countries
Source: Int J Mol Sci. 2021 Aug 31;22(17):9457. doi: 10.3390/ijms22179457 (PMC8430876; doi:10.3390/ijms22179457)
Supplement: Supplementary file 1 [file ijms-22-09457-s001.zip › SupTableS1.xlsx]

## Sheet: Int-SSR data
Supplementary Table S1. Alleles of 14 SSR loci in 567 Puccinia striiformis f. sp. tritici isolates collected from 2010 to 2018 in nine countries.
						SSR alleles
Isolate	Counrty	Year	Race	MLG	MG	CPS02		CPS04		CPS08		CPS13		RJ18		RJ20		RJ21		RJ8N		Pstp002		Pstp003		Pstp029		Pstp006		Pstp001		Pstp005
CA13-447	Canada	2013	PSTv-52	MLG1492	MG9	125	125	276	278	213	213	149	152	364	364	311	314	196	205	330	333	361	367	226	226	195	195	243	243	353	359	323	323
CA17-240	Canada	2017	PSTv-37	MLG2071	MG9	125	129	276	278	213	213	152	152	364	364	311	314	196	205	333	333	361	367	226	242	195	195	243	243	353	359	323	323
CA17-241	Canada	2017	PSTv-37	MLG2077	MG9	125	129	276	276	213	213	152	152	364	364	311	314	196	205	333	333	361	367	226	242	195	195	243	243	353	359	323	323
CA17-242	Canada	2017	NT	MLG2075	MG9	125	129	276	278	228	228	149	152	364	364	311	314	196	205	333	333	361	367	226	242	195	195	243	243	353	359	323	329
CA17-245	Canada	2017	PSTv-37	MLG2069	MG4	127	129	278	278	228	228	152	152	358	364	311	314	196	205	333	333	361	361	226	226	195	195	243	243	353	353	329	329
CA17-247	Canada	2017	PSTv-37	MLG2076	MG9	125	129	276	278	228	228	149	149	364	364	314	314	196	196	330	333	361	367	226	226	195	195	243	243	353	353	323	323
CA17-286	Canada	2017	PSTv-52	MLG2078	MG1	125	129	276	276	213	213	149	149	358	358	311	314	196	202	333	333	361	367	226	226	195	198	243	243	353	359	323	323
CA17-299	Canada	2017	PSTv-37	MLG2081	MG6	125	125	276	276	228	228	149	149	358	358	311	314	196	196	333	333	367	367	226	242	195	195	243	243	359	359	323	323
CA17-302-1	Canada	2017	PSTv-47	MLG2080	MG9	125	125	276	276	213	225	152	152	364	364	314	314	196	205	330	333	361	367	226	242	195	195	243	243	353	359	323	323
CA17-302-2	Canada	2017	PSTv-47	MLG2074	MG9	125	129	276	278	228	228	152	152	358	358	0	0	196	205	330	333	367	367	226	242	195	195	243	246	353	359	323	323
CA17-305	Canada	2017	PSTv-37	MLG2079	MG9	125	125	276	278	213	228	149	152	364	364	311	314	196	205	330	333	361	367	226	226	195	195	243	243	353	359	329	329
CA17-306	Canada	2017	PSTv-37	MLG2070	MG9	125	129	276	278	213	213	152	152	364	364	311	314	196	205	330	333	361	367	226	242	195	195	243	243	353	359	323	329
CA17-312	Canada	2017	PSTv-37	MLG2072	MG9	125	129	276	278	213	228	149	152	364	364	311	314	196	205	330	333	361	367	226	242	195	195	243	243	353	359	329	329
CA17-313	Canada	2017	PSTv-37	MLG2073	MG9	125	129	276	278	213	228	149	152	364	364	311	314	196	205	330	333	361	367	226	242	195	195	243	243	353	359	0	0
CN16-005	China	2016	PSTv-225	MLG2117	MG6	125	129	276	276	228	228	149	149	364	364	311	314	196	196	333	333	367	367	242	242	195	195	246	246	359	359	323	323
CN16-006	China	2016	PSTv-225	MLG2111	MG6	125	129	276	276	213	225	149	149	364	364	311	314	196	196	333	333	367	367	242	242	195	195	246	246	359	359	323	323
CN16-010	China	2016	PSTv-227	MLG2115	MG6	125	129	276	276	228	228	149	149	358	364	311	314	196	196	333	333	367	367	242	242	195	195	246	246	359	359	329	329
CN16-012	China	2016	PSTv-228	MLG2117	MG6	125	129	276	276	228	228	149	149	364	364	311	314	196	196	333	333	367	367	242	242	195	195	246	246	359	359	323	323
CN16-014	China	2016	NT	MLG2119	MG6	125	129	276	276	0	0	149	149	364	364	314	314	196	196	333	333	367	367	242	242	195	195	246	246	359	359	323	323
CN16-015	China	2016	PSTv-225	MLG2093	MG6	125	129	278	278	228	228	149	149	364	364	311	314	196	196	333	333	367	367	242	242	195	195	246	246	359	359	323	323
CN16-016	China	2016	PSTv-277	MLG2082	MG1	127	127	276	276	225	225	149	149	358	364	314	314	196	196	333	333	367	367	242	242	195	195	246	246	353	359	329	329
CN16-017	China	2016	PSTv-225	MLG2117	MG6	125	129	276	276	228	228	149	149	364	364	311	314	196	196	333	333	367	367	242	242	195	195	246	246	359	359	323	323
CN16-019	China	2016	PSTv-225	MLG2120	MG6	125	129	276	276	0	0	149	149	364	364	311	314	196	196	333	333	367	367	242	242	195	195	246	246	359	359	323	323
CN16-020	China	2016	PSTv-225	MLG2098	MG6	125	129	276	278	213	228	149	149	364	364	311	314	196	196	330	333	367	367	242	242	195	195	246	246	359	359	323	323
CN16-021	China	2016	PSTv-238	MLG2110	MG6	125	129	276	276	225	225	149	149	364	364	311	314	196	196	333	333	367	367	242	242	195	195	246	246	359	359	323	323
CN16-022	China	2016	PSTv-225	MLG2116	MG6	125	129	276	276	228	228	149	149	358	364	311	311	196	196	333	333	367	367	242	242	195	195	246	246	359	359	323	323
CN16-023	China	2016	PSTv-225	MLG2117	MG6	125	129	276	276	228	228	149	149	364	364	311	314	196	196	333	333	367	367	242	242	195	195	246	246	359	359	323	323
CN16-024	China	2016	PSTv-125	MLG2113	MG6	125	129	276	276	228	228	149	149	358	358	311	314	196	196	333	333	367	367	242	242	195	195	246	246	359	359	323	323
CN16-026	China	2016	PSTv-232	MLG2105	MG8	125	129	276	276	231	231	149	149	358	358	311	314	196	196	333	333	367	367	0	0	195	195	246	246	359	359	323	323
CN16-031	China	2016	PSTv-244	MLG2085	MG1	125	127	276	278	231	231	149	149	358	364	311	311	196	196	333	333	361	367	0	0	195	195	243	243	353	359	323	329
CN16-049	China	2016	PSTv-97	MLG2127	MG9	125	125	276	276	213	225	0	0	358	358	311	311	0	0	330	330	361	361	226	242	195	195	243	243	353	359	323	323
CN16-051	China	2016	PSTv-233	MLG2086	MG1	125	127	276	278	225	225	149	149	358	364	311	314	196	196	333	333	361	367	226	242	195	195	243	243	353	359	323	329
CN16-052	China	2016	PSTv-244	MLG2091	MG1	125	127	276	276	213	213	149	149	358	364	311	314	196	196	333	333	361	367	226	242	195	195	243	243	353	359	323	329
CN16-056-1	China	2016	PSTv-233	MLG2087	MG1	125	127	276	278	228	228	149	149	358	364	311	314	196	196	330	333	361	367	242	242	195	195	243	243	353	359	323	329
CN16-056-2	China	2016	PSTv-233	MLG2092	MG1	125	127	276	276	228	228	149	149	358	364	311	314	196	196	333	333	361	367	226	242	195	195	243	243	353	359	323	329
CN16-062	China	2016	PSTv-240	MLG2083	MG9	127	127	276	276	228	228	0	0	358	358	311	314	196	196	330	330	361	367	226	226	195	195	243	243	359	359	323	323
CN16-064-1	China	2016	PSTv-15	MLG2132	MG6	125	125	276	276	228	228	0	0	358	358	311	314	196	196	333	333	361	367	226	242	195	198	243	246	359	359	323	323
CN16-064-2	China	2016	PSTv-15	MLG2104	MG8	125	129	276	276	231	231	149	149	358	358	311	314	196	196	333	333	367	367	242	242	195	195	246	246	359	359	323	323
CN16-064-3	China	2016	PSTv-15	MLG2095	MG8	125	129	276	278	231	231	149	149	358	358	314	314	196	196	333	333	367	367	242	242	195	195	246	246	359	359	323	323
CN16-065	China	2016	PSTv-232	MLG2104	MG8	125	129	276	276	231	231	149	149	358	358	311	314	196	196	333	333	367	367	242	242	195	195	246	246	359	359	323	323
CN16-071	China	2016	PSTv-227	MLG2108	MG6	125	129	276	276	225	231	149	149	358	358	311	311	196	196	333	333	367	367	242	242	195	198	246	246	359	359	323	323
CN16-077	China	2016	PSTv-125	MLG2107	MG7	125	129	276	276	231	231	0	0	358	358	311	314	196	196	330	330	367	367	242	242	195	195	246	246	359	359	323	323
CN16-079	China	2016	PSTv-225	MLG2109	MG6	125	129	276	276	225	225	149	149	358	364	311	311	196	196	333	333	367	367	242	242	195	198	246	246	359	359	323	323
CN16-102	China	2016	PSTv-270	MLG2104	MG8	125	129	276	276	231	231	149	149	358	358	311	314	196	196	333	333	367	367	242	242	195	195	246	246	359	359	323	323
CN16-108	China	2016	PSTv-256	MLG2123	MG6	125	125	276	278	213	213	149	149	358	358	0	0	196	196	333	333	367	367	242	242	195	195	246	246	359	359	323	323
CN16-116	China	2016	NT	MLG2099	MG9	125	129	276	276	231	231	149	149	358	364	314	314	196	202	330	333	361	367	226	242	195	195	243	243	353	359	323	323
CN16-117	China	2016	PSTv-278	MLG2084	MG7	129	129	276	276	231	231	0	0	358	358	311	314	196	196	330	330	367	367	242	242	195	195	246	246	359	359	323	323
CN16-120	China	2016	PSTv-231	MLG2129	MG7	125	125	276	276	228	228	0	0	358	358	311	314	196	196	330	330	367	367	242	242	195	195	246	246	359	359	323	323
CN16-121	China	2016	PSTv-280	MLG2096	MG8	125	129	276	278	231	231	149	149	358	358	311	314	196	196	333	333	367	367	242	242	195	195	246	246	359	359	323	323
CN16-134	China	2016	PSTv-225	MLG2104	MG8	125	129	276	276	231	231	149	149	358	358	311	314	196	196	333	333	367	367	242	242	195	195	246	246	359	359	323	323
CN16-135	China	2016	PSTv-229	MLG2130	MG7	125	125	276	276	228	228	0	0	358	364	311	314	205	205	330	330	367	367	242	242	195	195	246	246	359	359	323	323
CN16-137-1	China	2016	PSTv-241	MLG2104	MG8	125	129	276	276	231	231	149	149	358	358	311	314	196	196	333	333	367	367	242	242	195	195	246	246	359	359	323	323
CN16-137-2	China	2016	PSTv-241	MLG2126	MG8	125	125	276	276	231	231	149	149	358	358	311	311	196	196	333	333	367	367	242	242	195	195	246	246	353	353	323	323
CN16-137-3	China	2016	PSTv-241	MLG2124	MG8	125	125	276	276	231	231	149	149	358	358	314	314	196	196	333	333	367	367	242	242	195	195	246	246	359	359	323	323
CN16-138	China	2016	PSTv-278	MLG2129	MG7	125	125	276	276	228	228	0	0	358	358	311	314	196	196	330	330	367	367	242	242	195	195	246	246	359	359	323	323
CN16-140-1	China	2016	PSTv-246	MLG2122	MG8	125	125	276	278	231	231	149	149	358	358	311	311	196	196	333	333	367	367	242	242	195	195	246	246	359	359	323	323
CN16-140-2	China	2016	PSTv-246	MLG2114	MG6	125	129	276	276	228	228	149	149	358	358	311	311	196	196	333	333	367	367	242	242	195	195	246	246	359	359	323	323
CN16-140-3	China	2016	PSTv-246	MLG2100	MG8	125	129	276	276	231	231	149	149	358	358	311	314	196	196	333	333	361	367	242	242	195	195	246	246	359	359	323	323
CN16-152	China	2016	PSTv-250	MLG2104	MG8	125	129	276	276	231	231	149	149	358	358	311	314	196	196	333	333	367	367	242	242	195	195	246	246	359	359	323	323
CN16-156-1	China	2016	PSTv-17	MLG2088	MG1	125	127	276	276	231	231	149	152	358	364	311	314	196	196	333	333	361	367	226	242	195	195	243	243	353	359	323	329
CN16-156-2	China	2016	PSTv-17	MLG2090	MG1	125	127	276	276	231	231	149	149	358	364	314	314	196	196	333	333	361	367	226	242	195	195	243	243	353	359	323	329
CN16-157-1	China	2016	PSTv-263	MLG2097	MG8	125	129	276	278	231	231	149	149	358	358	311	311	196	196	333	333	367	367	242	242	195	195	246	246	359	359	323	323
CN16-157-2	China	2016	PSTv-263	MLG2101	MG8	125	129	276	276	231	231	149	149	358	358	311	314	196	196	333	333	367	367	242	242	195	195	246	246	353	353	323	323
CN16-169	China	2016	NT	MLG2094	MG1	125	129	276	278	231	231	149	152	358	364	311	314	196	205	330	333	361	367	226	226	195	195	243	243	353	359	323	323
CN16-173	China	2016	PSTv-229	MLG2121	MG9	125	125	278	278	228	228	149	152	358	364	0	0	196	196	333	333	367	367	226	242	195	195	243	243	359	359	323	329
CN16-179	China	2016	PSTv-229	MLG2131	MG7	125	125	276	276	228	228	0	0	364	364	311	314	196	196	330	330	367	367	242	242	195	195	246	246	359	359	323	323
CN16-179-1	China	2016	PSTv-229	MLG2104	MG8	125	129	276	276	231	231	149	149	358	358	311	314	196	196	333	333	367	367	242	242	195	195	246	246	359	359	323	323
CN16-179-2	China	2016	PSTv-229	MLG2104	MG8	125	129	276	276	231	231	149	149	358	358	311	314	196	196	333	333	367	367	242	242	195	195	246	246	359	359	323	323
CN16-181	China	2016	PSTv-230	MLG2118	MG9	125	129	276	276	228	228	0	0	358	364	311	314	202	202	330	330	367	367	242	242	195	195	246	246	359	359	323	323
CN16-188	China	2016	PSTv-274	MLG2128	MG6	125	125	276	276	228	228	149	149	358	358	311	314	196	196	333	333	367	367	242	242	195	195	246	246	359	359	323	323
CN16-203	China	2016	PSTv-267	MLG2104	MG8	125	129	276	276	231	231	149	149	358	358	311	314	196	196	333	333	367	367	242	242	195	195	246	246	359	359	323	323
CN16-209	China	2016	NT	MLG1149	MG9	125	129	276	278	228	228	149	149	364	364	311	314	196	205	330	333	361	367	226	242	195	195	243	243	353	359	323	323
CN16-211-1	China	2016	PSTv-260	MLG2106	MG8	125	129	276	276	231	231	149	149	358	358	311	311	196	196	333	333	367	367	242	242	195	195	246	246	359	359	323	323
CN16-211-2	China	2016	PSTv-260	MLG2112	MG6	125	129	276	276	213	228	149	149	358	358	311	314	196	196	333	333	367	367	242	242	195	195	246	246	359	359	323	323
CN16-213-1	China	2016	PSTv-231	MLG2103	MG8	125	129	276	276	231	231	149	149	358	358	311	314	196	196	333	333	367	367	242	242	195	195	246	246	353	359	323	323
CN16-213-2	China	2016	PSTv-231	MLG2103	MG8	125	129	276	276	231	231	149	149	358	358	311	314	196	196	333	333	367	367	242	242	195	195	246	246	353	359	323	323
CN16-232	China	2016	PSTv-259	MLG2089	MG1	125	127	276	276	231	231	149	149	358	364	311	314	196	196	330	330	361	367	226	242	195	195	243	243	353	359	323	329
CN16-252	China	2016	NT	MLG2125	MG8	125	125	276	276	231	231	149	149	358	358	311	314	196	196	333	333	367	367	242	242	195	195	246	246	353	359	323	323
CN16-262-1	China	2016	PSTv-235	MLG2122	MG8	125	125	276	278	231	231	149	149	358	358	311	311	196	196	333	333	367	367	242	242	195	195	246	246	359	359	323	323
CN16-262-2	China	2016	PSTv-235	MLG2104	MG8	125	129	276	276	231	231	149	149	358	358	311	314	196	196	333	333	367	367	242	242	195	195	246	246	359	359	323	323
CN16-262-3	China	2016	PSTv-235	MLG2104	MG8	125	129	276	276	231	231	149	149	358	358	311	314	196	196	333	333	367	367	242	242	195	195	246	246	359	359	323	323
EC11-01	Ecuador	2011	NT	MLG2161	MG6	125	125	278	278	213	225	149	149	364	364	311	311	196	196	333	333	367	367	242	242	195	195	246	246	353	359	323	323
EC11-02	Ecuador	2011	NT	MLG2136	MG4	129	129	278	278	213	225	149	149	364	364	311	311	196	196	333	333	361	367	226	242	195	195	246	246	353	353	323	329
EC11-03	Ecuador	2011	NT	MLG2168	MG6	125	125	276	276	213	228	149	152	358	364	311	311	196	196	333	333	367	367	226	226	195	195	246	246	359	359	323	323
EC11-04	Ecuador	2011	NT	MLG2148	MG3	125	129	273	276	225	225	149	149	364	364	311	311	196	205	330	333	367	367	226	226	195	195	243	246	353	359	323	323
EC11-05	Ecuador	2011	NT	MLG2163	MG9	125	125	278	278	213	213	149	152	364	364	311	311	196	196	333	333	361	367	242	242	195	195	243	243	359	359	323	329
EC11-06	Ecuador	2011	NT	MLG2153	MG6	125	129	276	276	225	225	149	149	364	364	311	314	196	196	333	333	367	367	226	242	195	195	246	246	359	359	323	323
EC11-07	Ecuador	2011	NT	MLG2146	MG4	125	129	278	278	213	213	149	149	364	364	311	311	196	196	330	333	361	367	242	242	195	195	243	246	353	359	329	329
EC11-08	Ecuador	2011	NT	MLG2147	MG1	125	129	278	278	213	228	149	149	364	364	311	314	196	196	330	330	367	367	226	226	195	195	243	246	359	359	323	323
EC15-002	Ecuador	2015	PSTv-327	MLG2160	MG1	125	129	276	276	228	228	149	149	358	358	0	0	196	202	333	333	361	367	226	226	195	195	243	243	353	353	323	323
EC15-003	Ecuador	2015	PSTv-305	MLG2150	MG9	125	129	276	278	213	213	149	149	358	364	0	0	196	205	330	333	361	367	226	242	195	195	243	243	353	359	323	323
EC15-004	Ecuador	2015	PSTv-305	MLG2156	MG9	125	129	276	276	213	213	149	149	364	364	314	314	196	205	330	333	361	367	226	242	195	195	243	243	353	359	323	323
EC15-005	Ecuador	2015	PSTv-286	MLG2141	MG2	129	129	276	276	213	213	149	149	364	364	311	311	196	196	333	333	361	361	226	226	195	195	243	243	353	359	323	329
EC15-006	Ecuador	2015	PSTv-305	MLG2135	MG4	127	129	278	278	213	213	149	149	0	0	311	314	196	205	333	333	361	361	226	226	195	195	243	243	353	353	329	329
EC15-010	Ecuador	2015	PSTv-286	MLG2141	MG2	129	129	276	276	213	213	149	149	364	364	311	311	196	196	333	333	361	361	226	226	195	195	243	243	353	359	323	329
EC15-011	Ecuador	2015	PSTv-221	MLG641	MG2	129	129	276	276	213	213	149	149	364	364	311	311	196	196	333	333	361	367	226	226	195	195	243	243	353	359	323	329
EC15-012	Ecuador	2015	PSTv-286	MLG2134	MG4	127	129	278	278	213	213	149	152	364	364	311	311	196	205	333	333	361	361	226	226	195	195	243	243	353	353	329	329
EC15-013	Ecuador	2015	PSTv-305	MLG2141	MG2	129	129	276	276	213	213	149	149	364	364	311	311	196	196	333	333	361	361	226	226	195	195	243	243	353	359	323	329
EC15-015	Ecuador	2015	PSTv-303	MLG641	MG2	129	129	276	276	213	213	149	149	364	364	311	311	196	196	333	333	361	367	226	226	195	195	243	243	353	359	323	329
EC15-019	Ecuador	2015	PSTv-221	MLG2145	MG2	129	129	0	0	213	213	149	149	364	364	311	311	196	196	333	333	361	367	226	226	195	195	243	243	353	359	323	329
EC15-022	Ecuador	2015	PSTv-20	MLG2138	MG2	129	129	276	276	213	213	149	149	358	358	311	311	196	196	333	333	361	367	226	226	195	195	243	243	353	359	323	329
EC15-026	Ecuador	2015	PSTv-305	MLG641	MG2	129	129	276	276	213	213	149	149	364	364	311	311	196	196	333	333	361	367	226	226	195	195	243	243	353	359	323	329
EC15-027	Ecuador	2015	PSTv-306	MLG2142	MG2	129	129	276	276	213	213	149	149	364	364	311	311	196	196	333	333	361	361	226	226	195	195	243	246	353	359	323	329
EC15-029	Ecuador	2015	PSTv-294	MLG2143	MG2	129	129	276	276	213	213	149	149	364	364	311	311	196	196	333	333	361	367	226	226	195	195	243	246	353	359	323	329
EC15-030	Ecuador	2015	PSTv-327	MLG2155	MG10	125	129	276	276	213	213	152	152	358	358	0	0	196	202	0	0	361	367	226	226	195	195	243	243	353	359	323	329
EC15-036	Ecuador	2015	PSTv-327	MLG2144	MG2	129	129	276	276	213	213	149	149	364	364	311	311	196	196	333	333	361	367	226	226	195	195	246	246	353	359	323	329
EC15-037	Ecuador	2015	PSTv-327	MLG2167	MG1	125	125	276	276	213	213	149	149	364	364	311	311	196	196	0	0	361	367	226	226	195	195	243	246	353	359	323	329
EC15-038	Ecuador	2015	PSTv-327	MLG641	MG2	129	129	276	276	213	213	149	149	364	364	311	311	196	196	333	333	361	367	226	226	195	195	243	243	353	359	323	329
EC15-039	Ecuador	2015	PSTv-286	MLG2142	MG2	129	129	276	276	213	213	149	149	364	364	311	311	196	196	333	333	361	361	226	226	195	195	243	246	353	359	323	329
EC15-040	Ecuador	2015	PSTv-327	MLG2151	MG9	125	129	276	278	228	228	152	152	358	358	311	314	196	205	330	333	361	367	226	242	195	195	243	243	353	359	323	323
EC15-043	Ecuador	2015	PSTv-298	MLG2026	MG6	125	125	276	276	228	228	149	149	358	358	311	311	196	196	333	333	367	367	242	242	195	195	246	246	359	359	323	323
EC16-007	Ecuador	2016	PSTv-305	MLG2157	MG1	125	129	276	276	213	213	149	149	364	364	311	311	196	196	0	0	361	367	226	226	195	195	0	0	353	359	0	0
EC16-010	Ecuador	2016	PSTv-37	MLG2152	MG9	125	129	276	278	228	228	152	152	364	364	311	314	196	205	333	333	361	367	226	226	195	195	243	243	353	359	323	323
EC16-011	Ecuador	2016	PSTv-287	MLG2140	MG2	129	129	276	276	213	213	149	149	364	364	311	311	196	196	333	333	361	361	226	226	195	195	243	243	353	359	329	329
EC16-016	Ecuador	2016	PSTv-305	MLG2164	MG9	125	125	278	278	213	213	149	149	364	364	314	314	196	196	333	333	0	0	226	226	195	195	243	243	353	359	329	329
EC16-019	Ecuador	2016	PSTv-289	MLG2139	MG2	129	129	276	276	213	213	149	149	358	364	311	311	196	196	333	333	361	367	226	226	195	195	0	0	353	353	323	329
EC16-022	Ecuador	2016	PSTv-327	MLG2158	MG1	125	129	276	276	213	228	149	149	358	364	311	311	196	196	330	333	361	361	226	226	195	195	0	0	353	359	323	329
EC16-027	Ecuador	2016	PSTv-106	MLG2166	MG10	125	125	276	276	213	213	152	152	358	364	311	314	196	196	0	0	361	367	242	242	195	198	243	243	353	359	329	329
EC16-034	Ecuador	2016	PSTv-106	MLG2159	MG9	125	129	276	276	228	228	152	152	364	364	311	314	196	202	330	330	361	367	226	226	195	198	243	243	353	359	323	329
EC16-039	Ecuador	2016	PSTv-285	MLG2154	MG10	125	129	276	276	213	231	152	152	358	364	311	314	196	196	333	333	0	0	226	242	198	198	243	243	359	359	329	329
EC16-39-NG	Ecuador	2016	PSTv-285	MLG2149	MG6	125	129	276	278	213	231	149	149	364	364	311	314	196	196	333	333	367	367	226	226	195	198	246	246	359	359	323	323
EC16-70	Ecuador	2016	NT	MLG2162	MG10	125	125	278	278	213	213	152	152	358	364	314	314	196	196	333	333	361	367	242	242	198	198	243	243	353	353	329	329
EC16-82	Ecuador	2016	NT	MLG2165	MG9	125	125	276	276	213	213	152	152	364	364	314	314	196	205	333	333	361	367	226	242	195	195	243	246	0	0	329	329
EC16-84	Ecuador	2016	NT	MLG2133	MG10	127	127	0	0	228	228	152	152	364	364	314	314	196	196	330	333	361	367	226	242	0	0	243	246	353	353	329	329
EC16-85	Ecuador	2016	NT	MLG2137	MG4	129	129	278	278	213	213	149	149	364	364	0	0	205	205	333	333	0	0	242	242	195	195	243	246	0	0	329	329
EG18-11	Egypt	2018	PSTv-120	MLG2171	MG7	125	125	276	276	228	228	149	149	364	364	314	314	196	196	330	330	367	367	242	242	195	195	246	246	353	359	323	323
EG18-119	Egypt	2018	NT	MLG2175	MG6	125	125	276	276	228	228	149	149	364	364	311	311	196	196	333	333	367	367	242	242	195	195	246	246	359	359	323	323
EG18-19	Egypt	2018	NT	MLG2173	MG6	125	125	276	276	228	228	149	149	364	364	314	314	196	196	333	333	367	367	226	242	195	195	246	246	359	359	323	323
EG18-21	Egypt	2018	NT	MLG2169	MG9	125	127	276	278	228	228	149	149	364	364	311	314	196	205	330	333	361	367	226	226	195	195	243	246	353	359	323	323
EG18-29	Egypt	2018	NT	MLG2174	MG6	125	125	276	276	228	228	149	149	364	364	311	311	196	196	333	333	361	367	242	242	195	195	246	246	359	359	323	323
EG18-5	Egypt	2018	NT	MLG2176	MG6	125	125	276	276	228	228	149	149	0	0	311	314	196	196	333	333	367	367	226	242	195	195	243	246	359	359	323	323
EG18-65	Egypt	2018	PSTv-15	MLG2170	MG1	125	129	276	276	228	228	149	152	0	0	314	314	196	196	333	333	361	367	226	242	195	195	243	243	353	359	323	329
EG18-7	Egypt	2018	NT	MLG2172	MG6	125	125	276	276	228	228	149	149	364	364	311	311	196	196	330	333	367	367	242	242	195	195	243	246	359	359	323	323
EG18-9	Egypt	2018	NT	MLG2175	MG6	125	125	276	276	228	228	149	149	364	364	311	311	196	196	333	333	367	367	242	242	195	195	246	246	359	359	323	323
ET13-01	Ethiopia	2013	PSTv-115	MLG2195	MG4	127	129	278	278	228	228	152	152	364	364	314	314	196	205	333	333	361	361	226	226	195	195	243	243	353	353	323	329
ET13-02	Ethiopia	2013	PSTv-105	MLG2188	MG4	127	129	278	278	213	213	149	152	358	358	311	314	196	202	333	333	361	367	226	226	195	195	243	243	353	353	329	329
ET13-03	Ethiopia	2013	PSTv-105	MLG2193	MG4	127	129	278	278	213	228	152	152	364	364	311	314	196	202	333	333	361	361	226	226	195	195	243	243	353	353	329	329
ET13-04	Ethiopia	2013	PSTv-110	MLG2223	MG4	127	129	276	276	213	228	149	149	364	364	311	314	196	196	333	333	361	361	226	226	195	195	246	246	353	353	323	329
ET13-05	Ethiopia	2013	PSTv-110	MLG2212	MG10	127	129	276	276	213	213	152	152	364	364	314	314	196	196	333	333	361	367	226	226	195	195	243	243	353	359	323	323
ET13-06	Ethiopia	2013	PSTv-41	MLG2208	MG10	127	129	276	278	213	213	149	152	364	364	314	314	196	205	330	333	361	367	226	242	195	195	243	243	353	359	323	323
ET13-08	Ethiopia	2013	PSTv-112	MLG2201	MG10	127	129	276	278	213	213	152	152	358	364	314	314	196	196	330	330	361	367	226	226	195	195	243	243	353	359	323	323
ET13-09	Ethiopia	2013	PSTv-41	MLG671	MG10	127	129	276	278	213	213	149	152	358	364	314	314	196	205	330	333	361	367	226	242	195	195	243	246	353	359	323	323
ET13-10	Ethiopia	2013	PSTv-108	MLG2182	MG4	127	129	278	278	213	213	152	152	358	364	311	314	196	202	330	333	361	361	226	226	195	195	243	243	353	353	329	329
ET13-11	Ethiopia	2013	PSTv-117	MLG2219	MG1	127	129	276	276	213	213	149	149	364	364	314	314	196	196	330	333	361	367	226	226	195	195	243	243	359	359	323	329
ET13-12	Ethiopia	2013	PSTv-113	MLG2221	MG1	127	129	276	276	213	213	149	149	364	364	311	314	196	196	333	333	361	367	226	226	195	195	243	243	359	359	323	329
ET13-13	Ethiopia	2013	PSTv-106	MLG2183	MG4	127	129	278	278	213	213	152	152	358	364	311	314	196	202	333	333	361	361	226	226	195	195	243	243	353	353	329	329
ET13-14	Ethiopia	2013	PSTv-106	MLG2189	MG4	127	129	278	278	213	213	149	149	358	364	311	314	196	202	333	333	361	367	226	226	195	195	0	0	0	0	329	329
ET13-15	Ethiopia	2013	PSTv-106	MLG2225	MG4	129	129	278	278	228	228	149	149	358	364	311	314	196	202	333	333	361	361	226	242	195	195	246	246	353	353	329	329
ET13-16	Ethiopia	2013	PSTv-105	MLG2232	MG4	125	125	278	278	228	228	152	152	0	0	311	314	196	202	333	333	361	361	226	226	0	0	243	243	353	359	329	329
ET13-17	Ethiopia	2013	PSTv-105	MLG2187	MG4	127	129	278	278	213	213	152	152	0	0	311	314	196	202	333	333	361	361	226	226	195	195	243	243	353	353	329	329
ET13-18	Ethiopia	2013	PSTv-105	MLG2185	MG4	127	129	278	278	213	213	152	152	364	364	311	314	196	202	333	333	361	361	226	226	195	195	243	243	353	353	329	329
ET13-19	Ethiopia	2013	PSTv-105	MLG2231	MG3	125	129	0	0	213	228	152	152	0	0	311	311	196	196	333	333	0	0	242	242	195	195	243	243	353	353	0	0
ET13-20	Ethiopia	2013	PSTv-105	MLG2186	MG4	127	129	278	278	213	213	152	152	364	364	311	314	196	196	333	333	361	361	226	226	195	195	0	0	353	353	329	329
ET13-21	Ethiopia	2013	PSTv-105	MLG2181	MG4	127	129	278	278	225	225	149	149	364	364	311	314	196	202	333	333	361	361	226	226	195	195	243	243	353	353	329	329
ET13-22	Ethiopia	2013	PSTv-106	MLG2197	MG4	127	129	278	278	228	228	149	152	364	364	311	314	196	202	333	333	361	361	226	226	0	0	243	243	353	353	329	329
ET13-23	Ethiopia	2013	PSTv-105	MLG2194	MG4	127	129	278	278	213	228	149	149	0	0	311	314	196	202	333	333	361	361	226	226	195	195	243	243	353	353	329	329
ET13-24	Ethiopia	2013	PSTv-41	MLG2233	MG9	125	125	276	278	213	213	152	152	364	364	314	314	196	205	0	0	361	367	226	226	195	195	243	243	353	359	323	329
ET13-25	Ethiopia	2013	PSTv-106	MLG2210	MG9	127	129	276	278	228	228	149	152	364	364	311	314	196	202	330	333	361	367	226	226	195	195	243	243	353	359	323	329
ET13-26	Ethiopia	2013	PSTv-105	MLG2193	MG4	127	129	278	278	213	228	152	152	364	364	311	314	196	202	333	333	361	361	226	226	195	195	243	243	353	353	329	329
ET13-27	Ethiopia	2013	PSTv-105	MLG2179	MG4	127	129	278	278	225	225	152	152	0	0	311	314	196	202	333	333	361	361	226	226	195	195	243	243	353	353	323	329
ET13-28	Ethiopia	2013	PSTv-116	MLG2202	MG10	127	129	276	278	213	213	152	152	358	364	314	314	196	205	330	333	361	367	226	226	195	195	243	243	353	359	323	323
ET13-30	Ethiopia	2013	PSTv-109	MLG2235	MG1	125	125	276	276	225	225	149	149	364	364	314	314	196	196	333	333	361	361	226	226	195	195	243	243	353	359	323	323
ET13-31	Ethiopia	2013	PSTv-106	MLG2178	MG4	127	129	278	278	231	231	149	149	358	364	311	314	196	196	333	333	361	361	226	226	195	195	243	243	353	353	329	329
ET13-32	Ethiopia	2013	PSTv-41	MLG2207	MG10	127	129	276	278	213	213	149	152	364	364	314	314	196	205	330	333	361	367	226	226	195	195	243	243	353	359	323	323
ET13-33	Ethiopia	2013	PSTv-107	MLG2190	MG4	127	129	278	278	213	213	149	149	364	364	314	314	196	202	333	333	361	361	226	226	195	195	243	243	353	353	329	329
ET13-34	Ethiopia	2013	PSTv-105	MLG2184	MG4	127	129	278	278	213	213	152	152	358	364	311	314	196	202	333	333	361	361	226	242	195	195	243	243	353	353	323	329
ET13-35	Ethiopia	2013	PSTv-105	MLG2192	MG4	127	129	278	278	213	213	149	149	364	364	311	314	196	202	333	333	361	361	226	226	195	195	243	243	0	0	329	329
ET13-36	Ethiopia	2013	PSTv-106	MLG2191	MG4	127	129	278	278	213	213	149	149	364	364	311	314	196	202	333	333	361	361	226	226	195	195	243	243	353	353	329	329
ET13-37	Ethiopia	2013	PSTv-105	MLG2198	MG4	127	129	278	278	228	228	149	149	364	364	311	314	196	202	333	333	361	361	226	226	195	195	243	243	353	353	329	329
ET13-38	Ethiopia	2013	PSTv-105	MLG2180	MG4	127	129	278	278	225	225	149	152	0	0	311	314	196	202	333	333	361	361	226	226	195	195	243	243	353	353	329	329
ET13-39	Ethiopia	2013	PSTv-106	MLG2227	MG4	125	129	278	278	228	228	152	152	358	364	311	314	196	202	333	333	0	0	226	226	195	195	243	243	353	353	329	329
ET13-40	Ethiopia	2013	PSTv-106	MLG2181	MG4	127	129	278	278	225	225	149	149	364	364	311	314	196	202	333	333	361	361	226	226	195	195	243	243	353	353	329	329
ET13-41	Ethiopia	2013	PSTv-105	MLG2198	MG4	127	129	278	278	228	228	149	149	364	364	311	314	196	202	333	333	361	361	226	226	195	195	243	243	353	353	329	329
ET13-42	Ethiopia	2013	PSTv-106	MLG2224	MG4	127	129	0	0	225	225	152	152	0	0	311	314	202	202	333	333	361	361	226	226	195	195	243	243	353	353	0	0
ET13-43	Ethiopia	2013	PSTv-114	MLG2217	MG10	127	129	276	276	213	213	149	152	358	358	314	314	196	205	0	0	361	367	226	242	195	195	243	243	359	359	0	0
ET13-44	Ethiopia	2013	PSTv-106	MLG2185	MG4	127	129	278	278	213	213	152	152	364	364	311	314	196	202	333	333	361	361	226	226	195	195	243	243	353	353	329	329
ET13-45	Ethiopia	2013	PSTv-106	MLG2196	MG4	127	129	278	278	228	228	152	152	364	364	311	314	196	202	333	333	361	361	226	226	195	195	243	243	353	353	329	329
ET13-46	Ethiopia	2013	PSTv-106	MLG2211	MG1	127	129	276	276	225	225	149	149	358	364	311	314	196	196	333	333	361	367	226	242	195	195	243	246	353	359	323	329
ET13-47	Ethiopia	2013	PSTv-111	MLG2213	MG10	127	129	276	276	213	213	152	152	364	364	311	314	196	196	333	333	361	367	226	226	195	195	243	243	353	359	323	329
ET13-48	Ethiopia	2013	PSTv-110	MLG2229	MG1	125	129	276	276	213	213	149	149	358	358	311	314	196	196	333	333	361	367	242	242	195	195	243	243	353	359	323	329
ET13-49	Ethiopia	2013	PSTv-76	MLG2214	MG10	127	129	276	276	213	213	152	152	0	0	311	314	196	202	333	333	361	367	226	242	0	0	243	246	0	0	323	329
ET13-50	Ethiopia	2013	PSTv-76	MLG2177	MG10	127	127	278	278	228	228	149	149	0	0	314	314	196	202	333	333	361	367	226	242	195	195	243	243	353	359	329	329
ET14-01	Ethiopia	2014	PSTv-106	MLG2190	MG4	127	129	278	278	213	213	149	149	364	364	314	314	196	202	333	333	361	361	226	226	195	195	243	243	353	353	329	329
ET14-05	Ethiopia	2014	NT	MLG2199	MG4	127	129	278	278	228	228	149	149	0	0	311	314	196	196	333	333	361	361	226	226	195	195	243	243	353	353	329	329
ET14-07	Ethiopia	2014	PSTv-107	MLG2215	MG10	127	129	276	276	213	213	152	152	0	0	311	314	196	196	333	333	361	367	226	242	195	195	243	243	353	359	323	329
ET14-09	Ethiopia	2014	PSTv-107	MLG2230	MG1	125	129	276	276	213	228	149	149	364	364	311	314	196	196	333	333	361	367	226	242	195	195	243	243	353	359	323	329
ET14-13	Ethiopia	2014	PSTv-47	MLG2200	MG4	127	129	278	278	0	0	149	149	364	364	314	314	196	202	333	333	361	361	226	226	195	195	243	243	353	353	329	329
ET14-14	Ethiopia	2014	PSTv-76	MLG2220	MG1	127	129	276	276	213	213	149	149	364	364	311	314	196	196	330	333	361	367	226	242	195	195	243	243	353	359	323	329
ET14-25	Ethiopia	2014	PSTv-76	MLG2222	MG1	127	129	276	276	213	228	149	149	358	358	311	314	196	196	333	333	361	367	226	242	0	0	243	243	353	359	0	0
ET14-26	Ethiopia	2014	PSTv-110	MLG2205	MG10	127	129	276	278	213	213	152	152	364	364	311	314	196	196	333	333	361	361	242	242	0	0	243	243	353	359	0	0
ET14-27	Ethiopia	2014	PSTv-107	MLG2226	MG1	129	129	276	276	213	228	149	149	364	364	311	314	196	202	333	333	361	367	226	242	195	195	243	243	353	359	329	329
ET14-30	Ethiopia	2014	PSTv-116	MLG2216	MG10	127	129	276	276	213	213	149	152	364	364	314	314	196	205	333	333	361	361	242	242	195	195	243	243	353	359	323	329
ET14-32	Ethiopia	2014	PSTv-72	MLG2203	MG10	127	129	276	278	213	213	152	152	364	364	314	314	196	205	330	333	361	367	226	226	195	195	243	243	353	359	323	323
ET14-36	Ethiopia	2014	PSTv-41	MLG2234	MG7	125	125	276	276	231	231	149	152	358	358	0	0	196	196	330	330	361	367	226	242	195	195	243	246	359	359	323	323
ET14-38	Ethiopia	2014	PSTv-41	MLG2209	MG10	127	129	276	278	213	213	149	152	364	364	314	314	196	205	330	333	361	367	242	242	195	195	243	243	359	359	323	323
ET14-39	Ethiopia	2014	PSTv-76	MLG2206	MG10	127	129	276	278	213	213	149	152	358	364	314	314	196	205	330	333	361	367	226	226	195	195	243	243	359	359	323	323
ET14-4	Ethiopia	2014	PSTv-107	MLG2228	MG9	125	129	276	278	228	228	149	149	0	0	0	0	196	196	330	333	361	367	226	226	195	195	243	243	353	359	323	323
ET14-40	Ethiopia	2014	PSTv-105	MLG2204	MG4	127	129	276	278	213	213	152	152	364	364	311	314	202	202	330	333	361	361	226	226	195	195	243	243	353	353	329	329
ET14-49	Ethiopia	2014	PSTv-116	MLG2218	MG1	127	129	276	276	213	213	149	149	358	364	314	314	196	196	330	333	361	367	226	226	195	195	243	243	353	359	323	323
IT14-10	Italy	2014	PSTv-136	MLG2241	MG10	127	129	276	276	213	213	149	152	358	364	314	314	196	202	330	333	361	367	226	242	195	198	243	246	353	359	323	323
IT14-11	Italy	2014	PSTv-134	MLG2242	MG10	127	129	276	276	213	213	149	152	358	364	314	314	196	202	330	333	361	367	226	242	195	198	243	246	0	0	323	323
IT14-12	Italy	2014	PSTv-124	MLG2325	MG8	125	125	276	276	231	231	149	152	358	358	311	314	196	196	333	333	367	367	242	242	195	198	246	246	359	359	323	323
IT14-13	Italy	2014	PSTv-125	MLG2323	MG8	125	125	276	276	231	231	152	152	358	358	311	314	196	196	333	333	367	367	242	242	195	198	246	246	359	359	323	323
IT14-2	Italy	2014	PSTv-133	MLG2238	MG10	127	129	276	278	213	213	149	152	364	364	314	314	196	202	330	333	361	367	226	242	195	195	243	243	353	359	323	323
IT14-26	Italy	2014	PSTv-132	MLG2241	MG10	127	129	276	276	213	213	149	152	358	364	314	314	196	202	330	333	361	367	226	242	195	198	243	246	353	359	323	323
IT14-27	Italy	2014	PSTv-130	MLG2241	MG10	127	129	276	276	213	213	149	152	358	364	314	314	196	202	330	333	361	367	226	242	195	198	243	246	353	359	323	323
IT14-28	Italy	2014	PSTv-175	MLG2341	MG6	125	125	276	276	228	228	149	149	358	358	311	311	196	196	333	333	367	367	242	242	195	195	246	246	359	359	323	323
IT14-29	Italy	2014	PSTv-125	MLG2328	MG8	125	125	276	276	231	231	149	152	0	0	311	314	196	196	333	333	367	367	242	242	195	198	246	246	359	359	323	323
IT14-32	Italy	2014	PSTv-128	MLG2289	MG1	125	129	276	276	213	213	149	152	358	364	311	314	196	196	333	333	361	367	226	242	195	198	243	246	353	359	323	329
IT14-33	Italy	2014	PSTv-135	MLG2240	MG10	127	129	276	276	213	213	149	152	358	364	314	314	196	202	330	333	361	367	226	242	195	198	243	246	353	353	323	323
IT14-34	Italy	2014	PSTv-137	MLG2241	MG10	127	129	276	276	213	213	149	152	358	364	314	314	196	202	330	333	361	367	226	242	195	198	243	246	353	359	323	323
IT14-35	Italy	2014	PSTv-137	MLG2335	MG10	125	125	276	276	213	213	152	152	358	364	314	314	196	202	330	333	361	367	226	242	195	198	243	246	0	0	323	323
IT14-36	Italy	2014	PSTv-131	MLG2282	MG10	125	129	276	276	213	213	152	152	0	0	314	314	196	202	330	333	361	367	226	242	195	198	243	246	353	359	323	323
IT14-37	Italy	2014	PSTv-133	MLG2349	MG9	0	0	276	276	228	228	152	152	0	0	314	314	202	202	333	333	361	367	226	242	195	195	243	246	353	353	323	323
IT14-43	Italy	2014	PSTv-203	MLG2325	MG8	125	125	276	276	231	231	149	152	358	358	311	314	196	196	333	333	367	367	242	242	195	198	246	246	359	359	323	323
IT14-44	Italy	2014	PSTv-133	MLG2239	MG10	127	129	276	276	213	213	152	152	0	0	314	314	196	202	330	333	361	367	226	242	195	198	243	246	353	359	323	323
IT14-45	Italy	2014	PSTv-136	MLG2237	MG10	127	129	273	276	213	213	149	152	358	358	314	314	196	202	330	333	361	367	226	242	195	195	243	243	353	359	323	323
IT14-46	Italy	2014	PSTv-125	MLG2249	MG6	129	129	276	276	213	228	152	152	358	364	311	314	196	196	333	333	367	367	242	242	195	195	246	246	359	359	323	329
IT14-48	Italy	2014	PSTv-127	MLG2286	MG10	125	129	276	276	213	213	149	152	0	0	314	314	196	202	330	333	361	367	226	242	195	198	243	246	353	359	323	323
IT14-49	Italy	2014	PSTv-121	MLG2325	MG8	125	125	276	276	231	231	149	152	358	358	311	314	196	196	333	333	367	367	242	242	195	198	246	246	359	359	323	323
IT14-5	Italy	2014	PSTv-129	MLG2175	MG6	125	125	276	276	228	228	149	149	364	364	311	311	196	196	333	333	367	367	242	242	195	195	246	246	359	359	323	323
IT14-8	Italy	2014	PSTv-137	MLG2285	MG9	125	129	276	276	213	213	149	152	364	364	314	314	196	202	330	333	361	367	226	242	195	195	243	243	353	359	323	323
IT14-9	Italy	2014	PSTv-138	MLG2284	MG10	125	129	276	276	213	213	149	152	358	364	314	314	196	202	330	333	361	367	226	242	195	198	243	246	353	359	323	323
IT16-02	Italy	2016	PSTv-127	MLG2246	MG10	127	129	276	276	213	213	0	0	0	0	314	314	196	205	330	333	361	367	226	242	195	195	243	243	353	359	323	323
IT16-03	Italy	2016	PSTv-127	MLG2310	MG1	125	129	276	276	228	228	149	149	358	364	0	0	196	196	333	333	361	367	226	242	195	195	0	0	353	359	323	329
IT16-1	Italy	2016	PSTv-295	MLG2298	MG1	125	129	276	276	213	213	149	149	358	358	314	314	196	196	333	333	361	367	226	226	195	195	246	246	359	359	323	329
IT16-10	Italy	2016	PSTv-127	MLG2281	MG1	125	129	276	276	213	231	149	149	0	0	311	314	196	196	333	333	361	367	226	242	195	195	243	246	353	359	323	329
IT16-100	Italy	2016	PSTv-125	MLG2277	MG1	125	129	276	276	213	231	149	149	358	358	311	314	196	196	333	333	367	367	226	242	195	195	243	243	353	359	323	323
IT16-101	Italy	2016	PSTv-127	MLG2302	MG1	125	129	276	276	213	213	149	149	358	364	311	314	196	196	333	333	361	367	226	242	195	195	243	246	359	359	0	0
IT16-103	Italy	2016	PSTv-127	MLG2279	MG1	125	129	276	276	213	231	149	149	358	364	311	314	196	196	333	333	361	367	226	242	195	195	246	246	353	359	323	329
IT16-104	Italy	2016	PSTv-127	MLG2257	MG7	125	129	276	278	213	213	149	149	358	358	311	314	196	196	330	330	361	367	242	242	195	195	246	246	359	359	323	323
IT16-107	Italy	2016	PSTv-127	MLG2346	MG7	0	0	276	276	213	231	152	152	358	364	311	311	196	196	330	330	361	367	0	0	195	198	246	246	353	359	323	329
IT16-108	Italy	2016	PSTv-192	MLG2340	MG6	125	125	276	276	213	228	149	149	358	358	311	314	196	196	333	333	367	367	226	242	195	195	243	246	359	359	323	329
IT16-109	Italy	2016	PSTv-127	MLG2263	MG1	125	129	276	276	231	231	149	152	358	364	311	314	196	196	333	333	361	367	226	242	195	195	243	246	353	359	323	329
IT16-11	Italy	2016	PSTv-127	MLG2268	MG1	125	129	276	276	231	231	149	149	364	364	311	314	196	196	333	333	361	367	226	242	195	195	243	246	353	359	323	323
IT16-111	Italy	2016	PSTv-127	MLG2290	MG1	125	129	276	276	213	213	149	152	358	364	311	314	196	196	333	333	361	367	226	242	195	195	243	246	353	359	323	329
IT16-112	Italy	2016	NT	MLG2270	MG1	125	129	276	276	231	231	149	149	364	364	311	314	196	196	333	333	361	367	226	242	195	195	243	246	359	359	323	329
IT16-12	Italy	2016	PSTv-232	MLG2288	MG1	125	129	276	276	213	213	149	152	358	364	311	314	196	196	333	333	361	367	226	242	195	195	243	243	353	359	323	323
IT16-13	Italy	2016	PSTv-278	MLG2295	MG1	125	129	276	276	213	213	149	152	0	0	311	314	196	196	333	333	361	367	226	242	195	195	243	246	353	359	323	329
IT16-14	Italy	2016	PSTv-127	MLG2331	MG8	125	125	276	276	231	231	149	149	0	0	311	311	196	196	333	333	367	367	226	242	195	195	243	246	359	359	0	0
IT16-15	Italy	2016	PSTv-127	MLG2274	MG1	125	129	276	276	213	231	149	152	358	364	311	314	196	196	333	333	361	367	226	242	195	195	243	243	353	359	323	323
IT16-16	Italy	2016	PSTv-127	MLG2317	MG9	125	129	0	0	213	213	149	152	364	364	0	0	202	202	0	0	0	0	226	226	195	195	246	246	353	359	0	0
IT16-17	Italy	2016	PSTv-125	MLG2329	MG7	125	125	276	276	231	231	149	149	358	364	311	311	205	205	330	330	367	367	226	242	195	195	243	246	353	359	0	0
IT16-18	Italy	2016	PSTv-127	MLG2272	MG1	125	129	276	276	231	231	149	149	0	0	311	314	196	196	333	333	361	367	226	242	195	195	243	246	353	359	323	323
IT16-19	Italy	2016	PSTv-127	MLG2314	MG1	125	129	0	0	213	231	149	149	364	364	311	314	196	196	333	333	361	367	226	242	195	195	243	243	353	359	323	329
IT16-2	Italy	2016	PSTv-127	MLG2304	MG1	125	129	276	276	213	213	149	149	358	364	311	314	196	196	333	333	0	0	226	242	195	195	243	246	353	359	323	329
IT16-20	Italy	2016	PSTv-127	MLG2320	MG3	125	125	273	273	213	213	152	152	358	364	311	314	196	196	333	333	361	367	226	226	195	198	246	246	359	359	0	0
IT16-21	Italy	2016	PSTv-232	MLG2313	MG9	125	129	0	0	213	231	149	149	364	364	311	314	202	202	333	333	361	367	226	226	195	195	243	246	353	359	323	323
IT16-22	Italy	2016	PSTv-299	MLG2275	MG1	125	129	276	276	213	231	149	152	358	364	311	314	196	196	333	333	361	367	226	242	195	195	243	246	353	359	323	329
IT16-23	Italy	2016	PSTv-278	MLG2326	MG8	125	125	276	276	231	231	149	152	358	358	311	314	196	196	333	333	367	367	242	242	195	195	246	246	359	359	323	323
IT16-24	Italy	2016	PSTv-125	MLG2327	MG8	125	125	276	276	231	231	149	152	358	364	311	314	196	196	333	333	367	367	242	242	195	195	246	246	359	359	323	329
IT16-25	Italy	2016	PSTv-278	MLG2330	MG8	125	125	276	276	231	231	149	149	358	358	311	314	196	196	333	333	367	367	242	242	195	195	246	246	359	359	323	329
IT16-26	Italy	2016	PSTv-125	MLG2334	MG6	125	125	276	276	213	231	149	149	358	358	311	314	196	205	333	333	0	0	0	0	195	198	243	246	0	0	0	0
IT16-27	Italy	2016	PSTv-137	MLG2243	MG10	127	129	276	276	213	213	149	152	358	364	314	314	196	202	330	333	361	367	226	242	195	195	243	246	353	359	323	329
IT16-28	Italy	2016	PSTv-137	MLG2244	MG10	127	129	276	276	213	213	149	152	358	364	314	314	196	202	330	333	361	367	226	242	195	195	243	246	353	359	323	323
IT16-29	Italy	2016	PSTv-137	MLG2245	MG10	127	129	276	276	213	213	149	152	358	364	314	314	196	202	330	333	361	367	226	242	195	195	0	0	353	359	323	323
IT16-3	Italy	2016	PSTv-127	MLG2248	MG10	127	129	0	0	213	213	149	152	364	364	314	314	196	196	0	0	367	367	242	242	195	195	243	243	353	353	0	0
IT16-30	Italy	2016	PSTv-311	MLG2256	MG3	125	129	273	276	213	213	149	149	358	364	311	311	196	196	0	0	361	361	226	242	195	195	243	246	359	359	0	0
IT16-31	Italy	2016	PSTv-311	MLG2297	MG1	125	129	276	276	213	213	149	149	358	364	0	0	196	205	330	333	0	0	0	0	195	198	0	0	359	359	0	0
IT16-32	Italy	2016	PSTv-278	MLG2324	MG8	125	125	276	276	231	231	149	152	358	358	311	314	196	196	333	333	367	367	242	242	195	195	243	246	359	359	323	323
IT16-33	Italy	2016	PSTv-127	MLG2301	MG1	125	129	276	276	213	213	149	149	358	364	311	314	196	196	333	333	361	367	226	242	195	195	243	246	353	359	323	329
IT16-34	Italy	2016	PSTv-299	MLG2336	MG1	125	125	276	276	213	213	149	149	358	364	311	314	196	202	330	333	361	367	226	242	195	195	0	0	353	359	329	329
IT16-35	Italy	2016	PSTv-278	MLG2326	MG8	125	125	276	276	231	231	149	152	358	358	311	314	196	196	333	333	367	367	242	242	195	195	246	246	359	359	323	323
IT16-36	Italy	2016	PSTv-127	MLG2287	MG1	125	129	276	276	213	213	149	152	358	358	311	314	196	196	333	333	361	367	226	242	195	195	243	246	353	359	323	329
IT16-37	Italy	2016	PSTv-127	MLG2316	MG3	125	129	0	0	213	213	149	152	0	0	311	314	196	202	333	333	367	367	226	242	195	195	246	246	353	359	0	0
IT16-38	Italy	2016	PSTv-127	MLG2303	MG1	125	129	276	276	213	213	149	149	358	364	311	314	196	196	333	333	361	367	226	242	195	195	246	246	353	359	0	0
IT16-4	Italy	2016	PSTv-278	MLG2344	MG3	125	125	0	0	213	231	149	149	358	364	311	314	196	196	333	333	367	367	226	242	195	195	246	246	353	359	0	0
IT16-40	Italy	2016	PSTv-127	MLG2290	MG1	125	129	276	276	213	213	149	152	358	364	311	314	196	196	333	333	361	367	226	242	195	195	243	246	353	359	323	329
IT16-41	Italy	2016	PSTv-232	MLG2347	MG1	0	0	276	276	213	231	149	149	358	364	314	314	196	196	0	0	0	0	226	242	195	195	0	0	353	359	0	0
IT16-42	Italy	2016	PSTv-127	MLG2250	MG1	129	129	0	0	213	213	149	149	358	364	311	314	196	205	330	333	0	0	226	226	195	195	243	243	359	359	0	0
IT16-43	Italy	2016	PSTv-232	MLG2276	MG1	125	129	276	276	213	231	149	149	358	358	311	314	196	196	333	333	361	367	226	242	195	195	243	246	353	359	323	329
IT16-44	Italy	2016	PSTv-127	MLG2309	MG1	125	129	276	276	213	213	149	149	0	0	311	311	196	196	333	333	361	367	226	242	195	195	0	0	359	359	323	329
IT16-45	Italy	2016	PSTv-127	MLG2269	MG1	125	129	276	276	231	231	149	149	364	364	311	314	196	196	333	333	361	367	226	242	195	195	243	246	353	359	0	0
IT16-46	Italy	2016	PSTv-144	MLG2265	MG1	125	129	276	276	231	231	149	152	0	0	311	314	196	196	333	333	361	367	226	242	195	198	243	243	353	359	323	329
IT16-47	Italy	2016	PSTv-127	MLG2306	MG1	125	129	276	276	213	213	149	149	364	364	0	0	196	196	333	333	361	367	226	242	195	195	243	246	353	359	0	0
IT16-48	Italy	2016	PSTv-127	MLG2345	MG6	0	0	276	278	213	231	149	152	358	358	311	311	196	196	333	333	367	367	226	242	195	195	246	246	359	359	0	0
IT16-49	Italy	2016	PSTv-127	MLG2300	MG1	125	129	276	276	213	213	149	149	358	364	311	314	196	196	333	333	361	367	226	242	195	198	243	246	353	359	323	329
IT16-5	Italy	2016	PSTv-125	MLG2326	MG8	125	125	276	276	231	231	149	152	358	358	311	314	196	196	333	333	367	367	242	242	195	195	246	246	359	359	323	323
IT16-51	Italy	2016	PSTv-127	MLG2305	MG1	125	129	276	276	213	213	149	149	364	364	311	314	196	196	333	333	361	367	226	242	195	195	243	246	353	359	323	329
IT16-52	Italy	2016	PSTv-127	MLG2276	MG1	125	129	276	276	213	231	149	149	358	358	311	314	196	196	333	333	361	367	226	242	195	195	243	246	353	359	323	329
IT16-53	Italy	2016	PSTv-278	MLG2252	MG9	125	127	276	276	213	231	149	149	358	364	0	0	202	202	333	333	367	367	226	242	195	198	243	246	353	359	0	0
IT16-55	Italy	2016	PSTv-127	MLG2290	MG1	125	129	276	276	213	213	149	152	358	364	311	314	196	196	333	333	361	367	226	242	195	195	243	246	353	359	323	329
IT16-59	Italy	2016	PSTv-301	MLG2311	MG1	125	129	0	0	231	231	149	152	358	358	311	314	196	196	333	333	367	367	226	242	195	195	243	246	359	359	323	323
IT16-6	Italy	2016	PSTv-299	MLG2253	MG3	125	129	273	278	213	213	149	149	0	0	0	0	196	196	333	333	367	367	226	242	195	195	243	246	353	359	0	0
IT16-62	Italy	2016	PSTv-205	MLG2294	MG1	125	129	276	276	213	213	149	152	364	364	311	314	196	196	333	333	0	0	226	242	195	195	246	246	353	359	0	0
IT16-63	Italy	2016	PSTv-301	MLG2263	MG1	125	129	276	276	231	231	149	152	358	364	311	314	196	196	333	333	361	367	226	242	195	195	243	246	353	359	323	329
IT16-65	Italy	2016	PSTv-127	MLG2319	MG3	125	129	0	0	213	213	149	149	0	0	0	0	196	196	0	0	361	361	226	242	195	195	243	243	353	353	0	0
IT16-67	Italy	2016	PSTv-301	MLG2315	MG1	125	129	0	0	213	213	149	152	358	364	311	314	196	196	333	333	361	367	226	242	195	195	246	246	353	359	323	329
IT16-69	Italy	2016	PSTv-127	MLG2307	MG1	125	129	276	276	213	213	149	149	0	0	311	314	196	196	333	333	361	367	226	242	195	195	243	243	353	359	323	329
IT16-7	Italy	2016	PSTv-127	MLG2296	MG1	125	129	276	276	213	213	149	152	0	0	311	314	196	196	333	333	361	367	226	242	195	195	243	246	353	359	0	0
IT16-70	Italy	2016	PSTv-299	MLG2251	MG2	129	129	0	0	213	213	149	149	358	358	311	311	196	196	333	333	361	367	0	0	195	195	243	246	0	0	323	323
IT16-72	Italy	2016	PSTv-299	MLG2338	MG1	125	125	276	276	213	213	149	149	0	0	311	314	196	196	333	333	361	367	226	242	195	195	243	246	0	0	323	323
IT16-73	Italy	2016	PSTv-127	MLG2337	MG1	125	125	276	276	213	213	149	149	0	0	311	314	196	196	330	333	361	367	226	242	195	195	243	246	353	359	0	0
IT16-74	Italy	2016	PSTv-127	MLG2321	MG3	125	125	273	273	213	228	149	152	364	364	0	0	196	196	330	333	361	361	226	242	195	195	243	243	353	353	0	0
IT16-75	Italy	2016	PSTv-299	MLG2293	MG1	125	129	276	276	213	213	149	152	364	364	311	314	196	196	333	333	361	367	226	242	195	195	243	246	353	359	323	329
IT16-76	Italy	2016	PSTv-127	MLG2290	MG1	125	129	276	276	213	213	149	152	358	364	311	314	196	196	333	333	361	367	226	242	195	195	243	246	353	359	323	329
IT16-79	Italy	2016	PSTv-127	MLG2339	MG1	125	125	276	276	213	213	149	149	364	364	0	0	196	196	0	0	361	367	0	0	195	195	243	246	359	359	0	0
IT16-8	Italy	2016	PSTv-127	MLG2275	MG1	125	129	276	276	213	231	149	152	358	364	311	314	196	196	333	333	361	367	226	242	195	195	243	246	353	359	323	329
IT16-80	Italy	2016	PSTv-127	MLG2293	MG1	125	129	276	276	213	213	149	152	364	364	311	314	196	196	333	333	361	367	226	242	195	195	243	246	353	359	323	329
IT16-81	Italy	2016	PSTv-127	MLG2264	MG1	125	129	276	276	231	231	149	152	0	0	311	314	196	205	333	333	367	367	226	242	195	195	243	246	353	359	0	0
IT16-82	Italy	2016	PSTv-127	MLG2262	MG1	125	129	276	276	231	231	149	152	358	358	311	314	196	196	333	333	361	367	226	242	195	195	243	246	353	359	323	329
IT16-83	Italy	2016	PSTv-127	MLG2333	MG1	125	125	276	276	213	231	149	149	0	0	311	314	196	196	330	330	361	367	226	242	195	195	246	246	353	359	323	329
IT16-84	Italy	2016	PSTv-127	MLG2318	MG1	125	129	0	0	213	213	149	149	358	358	311	314	196	196	333	333	361	367	226	242	195	195	243	246	359	359	323	329
IT16-85	Italy	2016	PSTv-127	MLG2278	MG1	125	129	276	276	213	231	149	149	358	364	311	314	196	196	333	333	361	367	226	242	195	195	243	246	353	359	323	329
IT16-86	Italy	2016	PSTv-232	MLG2312	MG1	125	129	0	0	213	231	149	152	358	364	311	314	196	196	333	333	361	367	226	242	195	195	243	246	353	359	323	329
IT16-87	Italy	2016	PSTv-127	MLG2291	MG1	125	129	276	276	213	213	149	152	358	364	311	314	196	196	333	333	361	367	226	242	195	195	243	246	353	359	0	0
IT16-88	Italy	2016	PSTv-127	MLG2299	MG1	125	129	276	276	213	213	149	149	358	358	311	314	196	196	333	333	361	367	226	242	195	195	243	246	353	359	323	329
IT16-89	Italy	2016	PSTv-127	MLG2348	MG9	0	0	276	276	213	231	0	0	0	0	311	314	196	202	333	333	361	367	0	0	195	195	243	246	0	0	323	323
IT16-9	Italy	2016	PSTv-127	MLG2273	MG1	125	129	276	276	231	231	0	0	358	364	311	314	196	196	333	333	361	367	226	242	195	195	243	246	353	359	323	329
IT16-90	Italy	2016	PSTv-127	MLG2271	MG1	125	129	276	276	231	231	149	149	0	0	311	314	196	196	333	333	361	367	226	242	195	195	243	246	353	359	323	329
IT16-91	Italy	2016	PSTv-301	MLG2292	MG1	125	129	276	276	213	213	149	152	358	364	311	314	196	196	333	333	361	367	226	242	195	195	0	0	353	359	323	329
IT16-92	Italy	2016	PSTv-232	MLG2266	MG1	125	129	276	276	231	231	149	152	0	0	311	314	196	196	333	333	361	367	226	242	195	195	243	246	353	359	323	329
IT16-93	Italy	2016	PSTv-232	MLG2254	MG1	125	129	278	278	231	231	149	152	358	358	311	314	196	196	333	333	0	0	226	242	195	195	243	243	353	359	323	323
IT16-94	Italy	2016	PSTv-232	MLG2263	MG1	125	129	276	276	231	231	149	152	358	364	311	314	196	196	333	333	361	367	226	242	195	195	243	246	353	359	323	329
IT16-96	Italy	2016	PSTv-127	MLG2308	MG1	125	129	276	276	213	213	149	149	0	0	311	314	196	196	333	333	367	367	226	242	195	195	243	246	359	359	323	323
IT16-97	Italy	2016	PSTv-127	MLG2322	MG1	125	125	276	278	213	213	149	149	358	364	311	314	196	196	333	333	361	367	226	242	195	195	243	246	359	359	0	0
IT16-98	Italy	2016	PSTv-127	MLG2280	MG1	125	129	276	276	213	231	149	149	358	364	311	314	196	196	333	333	361	367	226	242	195	195	0	0	353	359	323	329
IT17-008	Italy	2017	PSTv-317	MLG2236	MG6	127	127	276	276	231	231	149	149	364	364	311	314	196	196	333	333	367	367	226	226	195	195	246	246	359	359	323	323
IT17-012	Italy	2017	PSTv-278	MLG2283	MG10	125	129	276	276	213	213	152	152	364	364	311	314	196	196	333	333	361	367	226	226	195	195	243	243	353	359	323	329
IT17-144	Italy	2017	PSTv-320	MLG2267	MG9	125	129	276	276	231	231	149	149	358	364	314	314	196	202	330	333	361	367	226	226	195	195	243	246	353	359	323	323
IT17-015	Italy	2017	PSTv-318	MLG2261	MG9	125	129	276	276	231	231	152	152	364	364	314	314	196	202	330	333	361	367	226	242	195	195	243	243	353	353	323	323
IT17-154	Italy	2017	PSTv-317	MLG2259	MG9	125	129	276	278	228	228	152	152	364	364	311	314	196	205	330	333	0	0	226	226	195	195	243	243	353	359	323	323
IT17-048	Italy	2017	PSTv-317	MLG2255	MG9	125	129	278	278	228	228	152	152	364	364	0	0	196	205	330	333	367	367	226	242	195	195	243	243	359	359	323	323
IT17-86	Italy	2017	PSTv-242	MLG2258	MG9	125	129	276	278	213	213	149	149	364	364	311	314	196	205	330	333	361	367	226	242	195	195	243	243	353	359	323	323
IT18-13	Italy	2018	NT	MLG1093	MG9	125	129	276	278	228	228	149	152	364	364	311	314	196	205	333	333	361	367	226	242	195	195	243	243	353	359	323	323
IT18-14	Italy	2018	NT	MLG896	MG9	125	129	276	278	213	213	149	152	364	364	311	314	196	205	330	333	361	367	226	242	195	195	243	243	353	359	323	323
IT18-16	Italy	2018	PSTv-316	MLG2343	MG6	125	125	276	276	228	228	149	149	364	364	311	311	196	196	333	333	367	367	226	242	195	195	246	246	359	359	323	323
IT18-39	Italy	2018	PSTv-140	MLG2342	MG6	125	125	276	276	228	228	149	149	358	364	311	311	196	196	333	333	367	367	226	242	195	195	246	246	359	359	323	323
IT18-42	Italy	2018	NT	MLG2247	MG1	127	129	276	276	213	228	149	149	364	364	311	314	196	196	333	333	361	367	226	242	195	195	243	243	359	359	323	329
IT18-05	Italy	2018	PSTv-316	MLG2332	MG6	125	125	276	276	225	225	149	149	364	364	311	311	196	196	333	333	367	367	226	242	195	195	246	246	359	359	323	323
IT18-7	Italy	2018	NT	MLG2260	MG9	125	129	276	278	228	228	149	152	364	364	311	314	196	205	330	333	361	367	226	226	195	195	246	246	353	359	323	323
MX15-015	Mexico	2015	PSTv-53	MLG2392	MG6	125	125	276	276	228	228	149	149	358	358	311	314	196	205	333	333	367	367	226	242	195	195	246	246	359	359	323	323
MX15-060	Mexico	2015	PSTv-37	MLG2377	MG1	125	129	276	278	228	228	149	149	358	358	311	314	196	196	333	333	361	367	226	242	195	195	243	246	353	359	323	323
MX15-081	Mexico	2015	PSTv-201	MLG2379	MG1	125	129	276	276	213	213	149	149	358	364	311	314	196	196	333	333	361	367	242	242	195	198	243	246	353	359	323	323
MX15-085	Mexico	2015	PSTv-309	MLG2388	MG1	125	125	276	276	213	213	149	149	364	364	311	311	196	196	333	333	361	367	226	226	195	195	243	243	353	359	323	329
MX15-087	Mexico	2015	PSTv-302	MLG2387	MG6	125	125	276	276	225	225	149	149	364	364	311	314	196	196	333	333	367	367	242	242	195	195	246	246	359	359	323	323
MX15-142	Mexico	2015	PSTv-53	MLG2386	MG6	125	125	276	276	225	225	149	149	364	364	311	314	196	196	333	333	367	367	242	242	195	195	243	246	359	359	323	323
MX15-154	Mexico	2015	PSTv-307	MLG2381	MG9	125	129	276	276	228	228	149	152	364	364	314	314	196	202	330	333	361	367	226	242	195	195	243	243	353	359	323	323
MX15-155	Mexico	2015	PSTv-18	MLG2385	MG6	125	125	276	276	225	225	149	149	358	364	311	314	196	196	333	333	367	367	242	242	195	195	246	246	359	359	323	323
MX16-003	Mexico	2016	PSTv-310	MLG2350	MG5	127	129	278	278	213	213	149	149	358	358	314	314	202	202	333	333	361	361	226	226	198	198	243	243	353	353	329	329
MX16-012	Mexico	2016	PSTv-304	MLG2351	MG5	127	129	278	278	213	213	149	149	358	364	314	314	202	205	333	333	361	361	226	226	198	198	243	243	353	353	329	329
MX16-013	Mexico	2016	PSTv-37	MLG1099	MG9	125	129	276	278	228	228	149	152	364	364	311	314	196	205	330	333	361	367	226	242	195	195	243	246	353	359	323	323
MX16-014	Mexico	2016	PSTv-198	MLG2353	MG5	127	129	278	278	213	213	149	149	364	364	314	314	202	202	333	333	361	361	226	226	198	198	243	243	353	353	329	329
MX16-017	Mexico	2016	PSTv-37	MLG1099	MG9	125	129	276	278	228	228	149	152	364	364	311	314	196	205	330	333	361	367	226	242	195	195	243	246	353	359	323	323
MX16-018	Mexico	2016	PSTv-36	MLG2352	MG5	127	129	278	278	213	213	149	149	358	364	314	314	202	202	333	333	361	361	226	226	198	198	243	243	353	353	329	329
MX16-020	Mexico	2016	PSTv-37	MLG1099	MG9	125	129	276	278	228	228	149	152	364	364	311	314	196	205	330	333	361	367	226	242	195	195	243	246	353	359	323	323
MX16-023	Mexico	2016	PSTv-37	MLG2352	MG5	127	129	278	278	213	213	149	149	358	364	314	314	202	202	333	333	361	361	226	226	198	198	243	243	353	353	329	329
MX16-025	Mexico	2016	NT	MLG2355	MG5	127	129	278	278	213	213	149	149	0	0	314	314	202	202	333	333	361	361	226	226	198	198	243	243	359	359	329	329
MX16-029	Mexico	2016	PSTv-276	MLG1099	MG9	125	129	276	278	228	228	149	152	364	364	311	314	196	205	330	333	361	367	226	242	195	195	243	246	353	359	323	323
MX16-038	Mexico	2016	PSTv-198	MLG2353	MG5	127	129	278	278	213	213	149	149	364	364	314	314	202	202	333	333	361	361	226	226	198	198	243	243	353	353	329	329
MX16-042	Mexico	2016	PSTv-37	MLG2352	MG5	127	129	278	278	213	213	149	149	358	364	314	314	202	202	333	333	361	361	226	226	198	198	243	243	353	353	329	329
MX16-043	Mexico	2016	PSTv-102	MLG2352	MG5	127	129	278	278	213	213	149	149	358	364	314	314	202	202	333	333	361	361	226	226	198	198	243	243	353	353	329	329
MX16-049	Mexico	2016	PSTv-52	MLG2353	MG5	127	129	278	278	213	213	149	149	364	364	314	314	202	202	333	333	361	361	226	226	198	198	243	243	353	353	329	329
MX16-054	Mexico	2016	PSTv-37	MLG2352	MG5	127	129	278	278	213	213	149	149	358	364	314	314	202	202	333	333	361	361	226	226	198	198	243	243	353	353	329	329
MX16-055	Mexico	2016	PSTv-36	MLG2352	MG5	127	129	278	278	213	213	149	149	358	364	314	314	202	202	333	333	361	361	226	226	198	198	243	243	353	353	329	329
MX16-061	Mexico	2016	NT	MLG2357	MG5	127	129	276	278	213	213	149	149	358	364	314	314	202	202	333	333	361	361	226	226	198	198	243	243	353	353	329	329
MX16-065	Mexico	2016	NT	MLG2356	MG5	127	129	278	278	213	228	149	149	358	358	314	314	202	202	333	333	361	361	226	226	198	198	243	243	353	353	329	329
MX16-103	Mexico	2016	PSTv-37	MLG2390	MG9	125	125	276	276	228	228	152	152	358	364	311	314	196	205	330	330	361	367	242	242	195	195	243	243	353	359	323	323
MX16-114	Mexico	2016	PSTv-292	MLG2391	MG7	125	125	276	276	228	228	152	152	364	364	311	314	196	196	330	330	367	367	242	242	195	195	243	246	353	359	323	323
MX16-121	Mexico	2016	NT	MLG2364	MG9	125	129	276	278	213	213	152	152	358	364	311	314	196	196	330	333	361	367	226	242	195	195	243	243	353	359	323	323
MX16-124	Mexico	2016	PSTv-109	MLG2360	MG5	127	129	276	276	0	0	149	149	364	364	314	314	202	202	333	333	361	361	242	242	198	198	243	243	353	353	329	329
MX16-144	Mexico	2016	PSTv-252	MLG2383	MG6	125	125	276	276	225	225	152	152	358	364	311	311	196	196	0	0	367	367	242	242	195	195	246	246	359	359	323	323
MX16-154	Mexico	2016	PSTv-78	MLG2362	MG5	125	127	278	278	213	213	149	149	0	0	314	314	196	202	333	333	361	361	226	226	198	198	243	243	359	359	329	329
MX16-200	Mexico	2016	PSTv-37	MLG1099	MG9	125	129	276	278	228	228	149	152	364	364	311	314	196	205	330	333	361	367	226	242	195	195	243	246	353	359	323	323
MX16-201	Mexico	2016	NT	MLG1099	MG9	125	129	276	278	228	228	149	152	364	364	311	314	196	205	330	333	361	367	226	242	195	195	243	246	353	359	323	323
MX16-202	Mexico	2016	PSTv-198	MLG1099	MG9	125	129	276	278	228	228	149	152	364	364	311	314	196	205	330	333	361	367	226	242	195	195	243	246	353	359	323	323
MX16-203-2	Mexico	2016	PSTv-37	MLG1099	MG9	125	129	276	276	213	213	149	149	364	364	311	314	196	202	333	333	361	367	226	226	195	198	243	243	353	359	323	329
MX16-203-1	Mexico	2016	PSTv-37	MLG2380	MG9	125	129	276	278	228	228	149	152	364	364	311	314	196	205	330	333	361	367	226	242	195	195	243	246	353	359	323	323
MX16-204-2	Mexico	2016	PSTv-37	MLG1099	MG9	125	129	276	278	228	228	149	152	364	364	311	314	196	205	330	333	361	367	226	242	195	195	243	246	353	359	323	323
MX16-204-1	Mexico	2016	PSTv-37	MLG2365	MG9	125	129	276	278	213	213	149	152	358	364	311	314	196	205	330	333	361	361	226	226	195	195	243	243	353	359	323	323
MX16-205	Mexico	2016	PSTv-52	MLG1099	MG9	125	129	276	278	228	228	149	152	364	364	311	314	196	205	330	333	361	367	226	242	195	195	243	246	353	359	323	323
MX16-206-1	Mexico	2016	PSTv-198	MLG2393	MG6	125	125	276	276	228	228	149	149	358	364	311	314	196	196	333	333	367	367	226	226	195	195	243	246	359	359	323	323
MX16-206-2	Mexico	2016	PSTv-198	MLG2378	MG9	125	129	276	276	213	213	149	152	364	364	314	314	196	205	330	333	361	367	226	242	195	195	243	243	353	359	323	323
MX16-207	Mexico	2016	PSTv-37	MLG2367	MG9	125	129	276	278	213	228	149	152	364	364	314	314	196	205	330	333	361	367	226	242	195	195	243	243	353	359	323	323
MX16-208	Mexico	2016	PSTv-37	MLG2374	MG9	125	129	276	278	228	228	149	152	364	364	311	314	196	196	330	333	361	367	226	242	195	195	243	246	353	359	323	323
MX16-209	Mexico	2016	PSTv-37	MLG2370	MG9	125	129	276	278	228	228	149	152	364	364	311	314	205	205	330	333	361	367	226	242	195	195	243	246	353	359	323	323
MX16-210-1	Mexico	2016	PSTv-37	MLG2389	MG1	125	125	276	276	213	228	149	149	358	364	311	311	196	196	333	333	361	367	226	242	195	195	243	246	359	359	323	323
MX16-210-2	Mexico	2016	PSTv-37	MLG2373	MG9	125	129	276	278	228	228	149	152	364	364	311	314	196	196	330	333	361	367	226	226	195	195	243	243	353	359	323	323
MX16-211-1	Mexico	2016	PSTv-37	MLG969	MG9	125	129	276	278	213	228	149	152	364	364	311	314	196	205	330	333	361	367	226	226	195	195	243	243	353	359	323	323
MX16-211-2	Mexico	2016	PSTv-37	MLG1099	MG9	125	129	276	278	228	228	149	152	364	364	311	314	196	205	330	333	361	367	226	242	195	195	243	246	353	359	323	323
MX16-212	Mexico	2016	PSTv-37	MLG1099	MG9	125	129	276	278	228	228	149	152	364	364	311	314	196	205	330	333	361	367	226	242	195	195	243	246	353	359	323	323
MX16-213	Mexico	2016	PSTv-37	MLG2358	MG10	127	129	276	276	213	213	152	152	358	364	314	314	196	205	330	333	361	367	226	242	195	195	243	243	353	359	323	323
MX16-214-1	Mexico	2016	PSTv-198	MLG2366	MG9	125	129	276	278	213	213	149	152	364	364	314	314	196	196	330	333	361	367	226	226	195	195	243	243	353	359	323	323
MX16-214-2	Mexico	2016	PSTv-198	MLG2369	MG9	125	129	276	278	228	228	149	152	358	364	311	314	196	205	330	333	361	367	226	226	195	195	243	246	353	359	323	323
MX16-215-1	Mexico	2016	NT	MLG1099	MG9	125	129	276	278	228	228	149	152	364	364	311	314	196	205	330	333	361	367	226	242	195	195	243	246	353	359	323	323
MX16-215-2	Mexico	2016	NT	MLG641	MG2	129	129	276	276	213	213	149	149	364	364	311	311	196	196	333	333	361	367	226	226	195	195	243	243	353	359	323	329
MX16-216-1	Mexico	2016	PSTv-37	MLG2371	MG9	125	129	276	278	228	228	149	152	364	364	311	314	202	202	330	333	361	367	226	242	195	195	243	246	353	359	323	323
MX16-216-2	Mexico	2016	PSTv-37	MLG2363	MG9	125	129	278	278	228	228	149	149	364	364	314	314	196	205	330	333	361	367	226	226	195	195	243	243	353	359	323	323
MX16-217-1	Mexico	2016	PSTv-37	MLG1055	MG9	125	129	276	278	228	228	149	152	364	364	311	314	196	205	330	333	361	367	226	226	195	195	243	243	353	359	323	323
MX16-217-2	Mexico	2016	PSTv-37	MLG1082	MG9	125	129	276	278	228	228	149	152	364	364	311	314	196	205	330	333	361	367	226	242	195	195	243	243	353	359	323	323
MX16-218-1	Mexico	2016	PSTv-198	MLG1099	MG6	125	125	276	276	228	228	149	149	364	364	311	314	196	196	333	333	361	367	226	226	195	195	243	246	359	359	323	323
MX16-218-2	Mexico	2016	PSTv-198	MLG2394	MG9	125	129	276	278	228	228	149	152	364	364	311	314	196	205	330	333	361	367	226	242	195	195	243	246	353	359	323	323
MX16-219-2	Mexico	2016	PSTv-37	MLG989	MG9	125	129	276	276	228	228	149	149	358	358	311	314	196	202	333	333	361	367	226	242	195	195	243	243	353	359	323	329
MX16-219-1	Mexico	2016	PSTv-37	MLG2382	MG9	125	129	276	278	213	228	149	152	364	364	311	314	196	205	330	333	361	367	226	242	195	195	243	246	353	359	323	323
MX16-220	Mexico	2016	NT	MLG2374	MG9	125	129	276	278	228	228	149	152	364	364	311	314	196	196	330	333	361	367	226	242	195	195	243	246	353	359	323	323
MX16-221-2	Mexico	2016	PSTv-272	MLG2359	MG10	127	129	276	276	213	213	149	152	364	364	314	314	196	205	330	333	361	367	226	242	195	195	243	243	353	359	323	323
MX16-221-1	Mexico	2016	PSTv-272	MLG2375	MG9	125	129	276	278	228	228	149	152	364	364	311	314	196	196	333	333	361	367	226	226	195	195	243	243	353	353	323	323
MX16-222	Mexico	2016	PSTv-37	MLG1099	MG9	125	129	276	278	228	228	149	152	364	364	311	314	196	205	330	333	361	367	226	242	195	195	243	246	353	359	323	323
MX16-223	Mexico	2016	PSTv-37	MLG2353	MG5	127	129	278	278	213	213	149	149	364	364	314	314	202	202	333	333	361	361	226	226	198	198	243	243	353	353	329	329
MX16-225	Mexico	2016	PSTv-198	MLG1099	MG9	125	129	276	278	228	228	149	152	364	364	311	314	196	205	330	333	361	367	226	242	195	195	243	246	353	359	323	323
MX16-227	Mexico	2016	PSTv-53	MLG1099	MG9	125	129	276	278	228	228	149	152	364	364	311	314	196	205	330	333	361	367	226	242	195	195	243	246	353	359	323	323
MX16-228	Mexico	2016	PSTv-296	MLG2354	MG5	127	129	278	278	213	213	149	149	364	364	314	314	202	202	333	333	361	361	226	226	198	198	243	246	353	353	329	329
MX16-228-1	Mexico	2016	PSTv-296	MLG1099	MG9	125	129	276	278	228	228	149	152	364	364	311	314	196	205	330	333	361	367	226	242	195	195	243	246	353	359	323	323
MX16-228-2	Mexico	2016	PSTv-296	MLG1099	MG9	125	129	276	278	228	228	149	152	364	364	311	314	196	205	330	333	361	367	226	242	195	195	243	246	353	359	323	323
MX16-229	Mexico	2016	PSTv-37	MLG1099	MG9	125	129	276	278	228	228	149	152	364	364	311	314	196	205	330	333	361	367	226	242	195	195	243	246	353	359	323	323
MX16-233	Mexico	2016	NT	MLG2372	MG9	125	129	276	278	228	228	149	152	364	364	311	314	196	205	330	333	361	361	226	242	195	195	243	243	353	353	323	323
MX16-234-2	Mexico	2016	PSTv-52	MLG2361	MG5	129	129	278	278	213	213	149	149	358	358	314	314	202	202	333	333	361	361	226	226	198	198	243	243	353	353	329	329
MX16-234-1	Mexico	2016	PSTv-52	MLG2368	MG9	125	129	276	278	213	228	149	152	364	364	314	314	196	196	330	333	361	367	226	226	195	195	243	243	353	359	323	323
MX16-236	Mexico	2016	PSTv-37	MLG1099	MG9	125	129	276	278	228	228	149	152	364	364	311	314	196	205	330	333	361	367	226	242	195	195	243	246	353	359	323	323
MX16-237	Mexico	2016	PSTv-37	MLG2006	MG6	125	125	276	276	228	228	149	149	358	358	311	311	196	196	333	333	367	367	226	242	195	195	246	246	359	359	323	323
MX16-238	Mexico	2016	PSTv-37	MLG1099	MG9	125	129	276	278	228	228	149	152	364	364	311	314	196	205	330	333	361	367	226	242	195	195	243	246	353	359	323	323
MX16-241	Mexico	2016	PSTv-52	MLG2374	MG9	125	129	276	278	228	228	149	152	364	364	311	314	196	196	330	333	361	367	226	242	195	195	243	246	353	359	323	323
MX16-242	Mexico	2016	PSTv-52	MLG1099	MG9	125	129	276	278	228	228	149	152	364	364	311	314	196	205	330	333	361	367	226	242	195	195	243	246	353	359	323	323
MX16-243	Mexico	2016	PSTv-198	MLG1099	MG9	125	129	276	278	228	228	149	152	364	364	311	314	196	205	330	333	361	367	226	242	195	195	243	246	353	359	323	323
MX16-244	Mexico	2016	NT	MLG2384	MG6	125	125	276	276	225	225	149	149	358	358	311	314	0	0	333	333	367	367	242	242	195	195	246	246	359	359	323	323
MX16-246	Mexico	2016	PSTv-198	MLG2376	MG9	125	129	276	278	228	228	149	152	364	364	311	314	0	0	0	0	361	367	226	242	195	195	243	246	353	359	323	323
MX16-247	Mexico	2016	PSTv-52	MLG1099	MG9	125	129	276	278	228	228	149	152	364	364	311	314	196	205	330	333	361	367	226	242	195	195	243	246	353	359	323	323
MX16-248	Mexico	2016	PSTv-198	MLG2370	MG9	125	129	276	278	228	228	149	152	364	364	311	314	205	205	330	333	361	367	226	242	195	195	243	246	353	359	323	323
MX16-249-2	Mexico	2016	PSTv-198	MLG1743	MG6	125	125	276	276	225	225	149	149	358	358	311	314	196	196	333	333	367	367	242	242	195	195	246	246	359	359	323	323
MX16-249-1	Mexico	2016	PSTv-198	MLG1082	MG9	125	129	276	278	228	228	149	152	364	364	311	314	196	205	330	333	361	367	226	242	195	195	243	243	353	359	323	323
MX16-250-2	Mexico	2016	PSTv-52	MLG1099	MG9	125	129	276	278	228	228	149	152	364	364	311	314	196	205	330	333	361	367	226	242	195	195	243	246	353	359	323	323
MX16-250-1	Mexico	2016	PSTv-52	MLG2352	MG5	127	129	278	278	213	213	149	149	358	364	314	314	202	202	333	333	361	361	226	226	198	198	243	243	353	353	329	329
PK12-108	Pakistan	2012	PSTv-11	MLG2397	MG3	125	129	273	276	213	225	149	149	358	364	311	314	196	196	333	333	367	367	226	226	195	195	246	246	359	359	323	323
PK12-15	Pakistan	2012	PSTv-48	MLG2398	MG3	125	129	273	276	213	213	149	149	358	364	311	314	196	196	333	333	367	367	226	242	195	195	246	246	359	359	323	323
PK12-181	Pakistan	2012	PSTv-43	MLG2395	MG6	129	129	278	278	228	228	149	149	364	364	311	311	196	196	333	333	367	367	226	242	195	195	246	246	359	359	323	323
PK12-26	Pakistan	2012	PSTv-52	MLG2399	MG9	125	129	276	278	228	228	149	152	364	364	311	314	196	205	330	333	367	367	226	226	195	195	243	243	353	359	323	323
PK12-73	Pakistan	2012	PSTv-37	MLG1082	MG9	125	129	276	278	228	228	149	152	364	364	311	314	196	205	330	333	361	367	226	242	195	195	243	243	353	359	323	323
PK12-74	Pakistan	2012	New	MLG2400	MG6	125	125	276	276	213	228	149	149	364	364	311	311	196	196	333	333	367	367	226	242	195	195	246	246	359	359	323	323
PK12-97	Pakistan	2012	PSTv-37	MLG2396	MG9	129	129	276	278	213	228	149	152	364	364	311	314	196	205	333	333	361	367	226	226	195	195	243	243	353	359	323	323
PK12-99	Pakistan	2012	PSTv-52	MLG2373	MG9	125	129	276	278	228	228	149	152	364	364	311	314	196	196	330	333	361	367	226	226	195	195	243	243	353	359	323	323
US10-110	USA	2010	PSTv-37	MLG500	MG10	127	127	278	278	213	213	149	152	358	364	314	314	196	205	330	333	361	367	226	242	195	198	243	246	353	359	323	323
US10-159	USA	2010	PSTv-31	MLG756	MG10	127	127	276	276	213	213	149	152	358	364	314	314	196	196	330	333	361	367	226	242	195	198	243	246	353	359	323	323
US10-161	USA	2010	PSTv-11	MLG2026	MG6	125	125	276	276	228	228	149	149	358	358	311	311	196	196	333	333	367	367	242	242	195	195	246	246	359	359	323	323
US10-254	USA	2010	PSTv-35	MLG499	MG10	127	127	278	278	213	213	149	152	358	364	311	314	196	205	330	333	361	367	226	242	195	198	243	246	353	359	323	323
US10-261	USA	2010	PSTv-30	MLG496	MG10	127	127	278	278	213	213	149	152	358	358	314	314	196	205	330	333	361	367	226	242	195	198	243	246	353	359	323	323
US10-277	USA	2010	PSTv-11	MLG1394	MG6	125	127	276	276	228	228	149	149	358	358	311	311	196	196	333	333	361	367	242	242	195	195	246	246	359	359	323	323
US10-30	USA	2010	PSTv-30	MLG1362	MG10	125	127	276	278	213	228	149	152	358	364	311	314	196	196	333	333	361	367	226	242	195	198	243	246	353	359	323	323
US10-301	USA	2010	PSTv-35	MLG500	MG10	127	127	278	278	213	213	149	152	358	364	314	314	196	205	330	333	361	367	226	242	195	198	243	246	353	359	323	323
US10-305	USA	2010	PSTv-36	MLG500	MG10	127	127	278	278	213	213	149	152	358	364	314	314	196	205	330	333	361	367	226	242	195	198	243	246	353	359	323	323
US10-35	USA	2010	PSTv-37	MLG27	MG10	127	127	278	278	213	213	149	152	358	364	314	314	196	196	330	333	361	367	226	242	195	198	243	246	353	359	323	323
US10-396	USA	2010	PSTv-37	MLG1345	MG10	125	127	276	278	213	213	149	152	358	364	314	314	196	205	330	333	361	367	226	242	195	195	243	246	353	353	323	323
US10-62	USA	2010	PSTv-37	MLG1337	MG10	125	127	278	278	213	213	149	152	358	364	314	314	196	205	330	333	367	367	226	242	195	195	243	246	353	359	323	323
US10-77	USA	2010	PSTv-35	MLG1337	MG10	125	127	278	278	213	213	149	152	358	364	314	314	196	205	330	333	367	367	226	242	195	195	243	246	353	359	323	323
US11-101	USA	2011	PSTv-14	MLG1703	MG6	125	125	276	278	228	228	149	149	358	358	311	311	196	196	333	333	367	367	242	242	195	195	246	246	359	359	323	323
US11-110	USA	2011	PSTv-37	MLG700	MG10	127	129	276	276	213	213	149	152	358	364	314	314	196	205	330	333	361	367	226	242	195	195	243	246	353	359	323	323
US11-132	USA	2011	PSTv-37	MLG2018	MG7	125	125	276	276	228	228	149	149	358	358	311	311	196	196	330	330	367	367	242	242	195	195	246	246	359	359	323	323
US11-149	USA	2011	PSTv-30	MLG671	MG10	127	129	276	278	213	213	149	152	358	364	314	314	196	205	330	333	361	367	226	242	195	195	243	246	353	359	323	323
US11-175	USA	2011	PSTv-4	MLG1743	MG6	125	125	276	276	225	225	149	149	358	358	311	314	196	196	333	333	367	367	242	242	195	195	246	246	359	359	323	323
US11-187	USA	2011	PSTv-11	MLG1982	MG6	125	125	276	276	228	228	149	149	358	358	311	314	196	196	330	333	361	367	226	242	195	195	243	246	359	359	323	323
US11-230	USA	2011	PSTv-11	MLG2021	MG6	125	125	276	276	228	228	149	149	358	364	311	311	196	196	333	333	367	367	242	242	195	195	246	246	359	359	323	323
US11-234	USA	2011	PSTv-11	MLG1907	MG6	125	125	276	276	213	228	149	149	358	358	311	311	196	196	333	333	367	367	242	242	195	195	246	246	359	359	323	323
US11-246-1	USA	2011	PSTv-31	MLG671	MG10	127	129	276	278	213	213	149	152	358	364	314	314	196	205	330	333	361	367	226	242	195	195	243	246	353	359	323	323
US11-246-2	USA	2011	PSTv-31	MLG650	MG10	127	129	278	278	213	213	149	152	358	364	314	314	196	205	330	333	361	367	226	242	195	195	243	246	353	359	323	323
US11-248	USA	2011	PSTv-31	MLG671	MG10	127	129	276	278	213	213	149	152	358	364	314	314	196	205	330	333	361	367	226	242	195	195	243	246	353	359	323	323
US11-252	USA	2011	PSTv-37	MLG671	MG10	127	129	276	278	213	213	149	152	358	364	314	314	196	205	330	333	361	367	226	242	195	195	243	246	353	359	323	323
US11-259	USA	2011	PSTv-31	MLG671	MG10	127	129	276	278	213	213	149	152	358	364	314	314	196	205	330	333	361	367	226	242	195	195	243	246	353	359	323	323
US11-296	USA	2011	PSTv-11	MLG1590	MG5	125	125	276	278	213	228	149	149	364	364	314	314	196	205	330	333	0	0	226	226	198	198	243	246	353	359	323	329
US11-343	USA	2011	PSTv-37	MLG671	MG1	125	125	276	278	213	228	149	149	358	364	311	314	196	205	330	330	367	367	226	226	195	198	246	246	359	359	323	323
US11-368	USA	2011	PSTv-4	MLG1989	MG6	125	125	276	276	228	228	149	149	358	358	311	311	196	196	333	333	361	367	242	242	195	195	246	246	359	359	323	323
US11-45	USA	2011	PSTv-34	MLG670	MG10	127	129	276	278	213	213	149	152	358	364	314	314	196	205	330	330	361	367	226	242	195	195	243	246	353	359	323	323
US11-51	USA	2011	PSTv-37	MLG676	MG10	127	129	276	278	213	213	149	152	358	364	314	314	196	205	330	333	367	367	226	242	195	195	243	246	353	359	323	323
US11-59	USA	2011	PSTv-14	MLG836	MG3	125	129	273	276	228	228	149	149	358	358	311	314	196	196	330	330	367	367	242	242	195	195	246	246	359	359	323	323
US11-61	USA	2011	PSTv-43	MLG1780	MG8	125	125	276	276	231	231	149	149	358	358	311	311	196	196	333	333	367	367	226	242	195	195	246	246	359	359	323	323
US11-66	USA	2011	PSTv-46	MLG833	MG3	125	129	273	276	228	228	149	149	358	358	311	314	196	196	333	333	367	367	226	242	195	195	246	246	359	359	323	323
US11-7	USA	2011	PSTv-34	MLG671	MG10	127	129	276	278	213	213	149	152	358	364	314	314	196	205	330	333	361	367	226	242	195	195	243	246	353	359	323	323
US11-73	USA	2011	PSTv-11	MLG2018	MG7	125	125	276	276	228	228	149	149	358	358	311	311	196	196	330	330	367	367	242	242	195	195	246	246	359	359	323	323
US11-91	USA	2011	PSTv-14	MLG1450	MG6	125	125	278	278	228	228	149	149	358	358	311	311	196	196	333	333	367	367	242	242	195	195	246	246	359	359	323	323
US12-153-NG	USA	2012	PSTv-52	MLG1492	MG9	125	125	276	278	213	213	149	152	364	364	311	314	196	205	330	333	361	367	226	226	195	195	243	243	353	359	323	323
US12-181-NG	USA	2012	PSTv-52	MLG1763	MG6	125	125	276	276	231	231	149	149	358	358	311	311	196	196	330	333	367	367	226	226	195	198	243	246	359	359	323	323
US12-204-2	USA	2012	PSTv-37	MLG1197	MG9	125	129	276	276	213	213	149	152	364	364	311	314	196	205	330	333	361	367	226	242	195	195	243	243	353	359	323	323
US12-228	USA	2012	PSTv-37	MLG1149	MG9	125	129	276	278	228	228	149	149	364	364	311	314	196	205	330	333	361	367	226	242	195	195	243	243	353	359	323	323
US12-26	USA	2012	PSTv-37	MLG1099	MG9	125	129	276	278	228	228	149	152	364	364	311	314	196	205	330	333	361	367	226	242	195	195	243	246	353	359	323	323
US12-304-NG	USA	2012	PSTv-37	MLG984	MG9	125	129	276	278	213	228	149	152	358	358	314	314	196	205	330	333	361	367	226	242	195	195	243	243	353	359	323	323
US12-311-NG	USA	2012	PSTv-37	MLG1275	MG9	125	129	276	276	228	228	149	152	358	358	311	314	196	205	330	333	361	367	226	242	195	195	243	243	353	359	323	323
US12-337-3	USA	2012	PSTv-37	MLG1688	MG9	125	125	276	278	228	228	149	149	364	364	311	314	196	205	330	333	367	367	226	242	195	195	246	246	353	359	323	323
US12-34	USA	2012	PSTv-11	MLG1952	MG6	125	125	276	276	228	228	149	152	358	358	311	311	196	196	333	333	367	367	242	242	195	195	246	246	359	359	323	323
US12-69-NG	USA	2012	PSTv-37	MLG1640	MG9	125	125	276	278	228	228	149	152	364	364	314	314	196	205	330	333	361	367	226	242	195	195	243	243	353	359	323	323
US13-001	USA	2013	PSTv-52	MLG883	MG9	125	129	276	278	213	213	149	152	364	364	311	314	196	205	330	333	361	367	226	226	195	195	243	243	353	359	323	323
US13-003	USA	2013	PSTv-52	MLG1055	MG9	125	129	276	278	228	228	149	152	364	364	311	314	196	205	330	333	361	367	226	226	195	195	243	243	353	359	323	323
US13-011	USA	2013	PSTv-18	MLG628	MG1	129	129	276	278	213	213	149	149	364	364	311	314	205	205	333	333	361	367	226	226	195	198	243	243	353	359	323	323
US13-013-1	USA	2013	PSTv-22	MLG1204	MG1	125	129	276	276	213	213	149	149	364	364	314	314	205	205	333	333	361	367	226	226	195	198	243	243	353	359	323	329
US13-013-2	USA	2013	PSTv-22	MLG1204	MG1	125	129	276	276	213	213	149	149	358	364	311	311	205	205	333	333	361	367	226	226	195	198	243	243	353	359	323	329
US13-019	USA	2013	PSTv-52	MLG1055	MG9	125	129	276	278	228	228	149	152	364	364	311	314	196	205	330	333	361	367	226	226	195	195	243	243	353	359	323	323
US13-040	USA	2013	PSTv-14	MLG2015	MG6	125	125	276	276	228	228	149	149	358	358	311	311	196	196	333	333	367	367	242	242	195	195	243	246	359	359	323	323
US13-052	USA	2013	PSTv-37	MLG1082	MG9	125	129	276	278	228	228	149	152	364	364	311	314	196	205	330	333	361	367	226	242	195	195	243	243	353	359	323	323
US13-056	USA	2013	PSTv-37	MLG981	MG9	125	129	276	278	213	228	149	152	364	364	311	314	196	205	330	333	361	367	226	242	195	195	243	243	353	359	323	323
US13-059	USA	2013	PSTv-37	MLG896	MG9	125	129	276	278	213	213	149	152	364	364	311	314	196	205	330	333	361	367	226	242	195	195	243	243	353	359	323	323
US13-071	USA	2013	PSTv-52	MLG1195	MG9	125	129	276	276	213	213	149	152	358	364	311	314	196	196	330	333	361	367	226	226	195	195	243	243	353	359	323	323
US13-088	USA	2013	PSTv-52	MLG1194	MG9	125	129	276	276	213	213	149	152	364	364	311	314	196	205	330	333	361	367	226	226	195	195	243	243	353	359	323	323
US13-242	USA	2013	PSTv-52	MLG1641	MG9	125	125	276	278	228	228	149	152	364	364	311	314	196	205	330	333	361	367	226	242	195	195	243	243	353	359	323	323
US13-266	USA	2013	PSTv-53	MLG1743	MG6	125	125	276	276	225	225	149	149	358	358	311	314	196	196	333	333	367	367	242	242	195	195	246	246	359	359	323	323
US13-272	USA	2013	PSTv-4	MLG1743	MG6	125	125	276	276	225	225	149	149	358	358	311	314	196	196	333	333	367	367	242	242	195	195	246	246	359	359	323	323
US13-286	USA	2013	PSTv-52	MLG1631	MG9	125	125	276	278	228	228	149	152	364	364	311	314	196	205	330	333	361	367	226	226	195	195	243	246	353	359	323	323
US13-290	USA	2013	PSTv-36	MLG1279	MG9	125	129	276	276	228	228	149	152	364	364	311	314	196	205	333	333	361	367	226	226	195	195	246	246	359	359	323	323
US13-309-NG	USA	2013	PSTv-120	MLG1432	MG6	125	125	278	278	228	228	152	152	358	358	311	314	196	196	333	333	367	367	242	242	195	195	246	246	359	359	323	323
US13-368	USA	2013	PSTv-52	MLG1024	MG9	125	129	276	278	228	228	152	152	364	364	311	314	196	196	330	333	361	367	226	226	195	195	243	243	353	359	323	323
US13-373	USA	2013	PSTv-37	MLG1554	MG9	125	125	276	278	213	228	149	152	358	364	314	314	196	196	330	333	361	367	226	226	195	195	243	243	353	359	323	323
US13-442	USA	2013	PSTv-52	MLG1623	MG9	125	125	276	278	228	228	149	152	364	364	311	314	196	205	330	333	361	367	226	226	195	195	243	243	353	359	323	323
US13-454	USA	2013	PSTv-11	MLG1642	MG9	125	125	276	278	228	228	149	152	364	364	311	314	196	196	330	333	361	367	226	242	195	195	243	243	353	359	323	323
US13-461	USA	2013	PSTv-52	MLG981	MG9	125	129	276	278	213	228	149	152	364	364	311	314	196	205	330	333	361	367	226	242	195	195	243	243	353	359	323	323
US13-462	USA	2013	PSTv-52	MLG1550	MG9	125	125	276	278	213	228	149	152	364	364	311	314	196	205	330	333	361	367	226	226	195	195	243	243	353	359	323	323
US13-469	USA	2013	PSTv-52	MLG1623	MG9	125	125	276	278	228	228	149	152	364	364	311	314	196	205	330	333	361	367	226	226	195	195	243	243	353	359	323	323
US14-103	USA	2014	PSTv-79	MLG1977	MG6	125	125	276	276	228	228	149	149	358	358	311	311	196	196	333	333	367	367	242	242	195	195	246	246	353	359	323	323
US14-11	USA	2014	PSTv-52	MLG1106	MG9	125	129	276	278	228	228	149	152	0	0	311	314	196	205	330	333	361	367	226	242	195	195	243	246	353	359	323	323
US14-114	USA	2014	PSTv-52	MLG1099	MG9	125	129	276	278	228	228	149	152	364	364	311	314	196	205	330	333	361	367	226	242	195	195	243	246	353	359	323	323
US14-12	USA	2014	PSTv-78	MLG909	MG9	125	129	276	278	213	213	149	152	364	364	311	314	196	205	330	333	361	367	226	242	195	195	243	246	353	359	323	323
US14-127	USA	2014	PSTv-52	MLG1623	MG9	125	125	276	278	228	228	149	152	364	364	311	314	196	205	330	333	361	367	226	226	195	195	243	243	353	359	323	323
US14-152	USA	2014	PSTv-140	MLG2064	MG6	0	0	276	276	213	228	149	149	0	0	314	314	196	196	333	333	367	367	226	242	195	195	246	246	359	359	0	0
US14-176	USA	2014	PSTv-37	MLG1055	MG9	125	129	276	278	228	228	149	152	364	364	311	314	196	205	330	333	361	367	226	226	195	195	243	243	353	359	323	323
US14-18	USA	2014	PSTv-37	MLG914	MG9	125	129	276	278	213	213	149	152	0	0	311	314	196	205	330	333	361	367	226	242	195	195	243	246	353	359	323	323
US14-192	USA	2014	PSTv-37	MLG896	MG9	125	129	276	278	213	213	149	152	364	364	311	314	196	205	330	333	361	367	226	242	195	195	243	243	353	359	323	323
US14-196	USA	2014	PSTv-52	MLG969	MG9	125	129	276	278	213	228	149	152	364	364	311	314	196	205	330	333	361	367	226	226	195	195	243	243	353	359	323	323
US14-215	USA	2014	PSTv-120	MLG2006	MG6	125	125	276	276	228	228	149	149	358	358	311	311	196	196	333	333	367	367	226	242	195	195	246	246	359	359	323	323
US14-217	USA	2014	PSTv-77	MLG1897	MG6	125	125	276	276	213	228	149	149	358	358	311	311	196	196	333	333	367	367	226	242	195	195	246	246	359	359	323	323
US14-229	USA	2014	PSTv-52	MLG1001	MG9	125	129	276	278	213	228	149	152	364	364	311	314	196	205	330	333	367	367	226	242	195	195	243	246	353	359	323	323
US14-248	USA	2014	PSTv-79	MLG969	MG9	125	129	276	278	213	228	149	152	364	364	311	314	196	205	330	333	361	367	226	226	195	195	243	243	353	359	323	323
US14-249	USA	2014	PSTv-52	MLG1550	MG9	125	125	276	278	213	228	149	152	364	364	311	314	196	205	330	333	361	367	226	226	195	195	243	243	353	359	323	323
US14-283	USA	2014	PSTv-52	MLG1019	MG9	125	129	276	278	213	228	149	149	0	0	311	314	202	202	330	333	0	0	226	242	195	195	243	246	0	0	323	323
US14-30	USA	2014	PSTv-30	MLG914	MG9	125	129	276	278	213	213	149	152	0	0	311	314	196	205	330	333	361	367	226	242	195	195	243	246	353	359	323	323
US14-309	USA	2014	PSTv-52	MLG989	MG9	125	129	276	278	213	228	149	152	364	364	311	314	196	205	330	333	361	367	226	242	195	195	243	246	353	359	323	323
US14-318	USA	2014	PSTv-4	MLG1453	MG3	125	125	273	276	213	213	152	152	358	364	311	314	196	196	330	333	367	367	242	242	195	195	243	246	359	359	323	323
US14-34	USA	2014	PSTv-52	MLG909	MG9	125	129	276	278	213	213	149	152	364	364	311	314	196	205	330	333	361	367	226	242	195	195	243	246	353	359	323	323
US14-49	USA	2014	PSTv-52	MLG1099	MG9	125	129	276	278	228	228	149	152	364	364	311	314	196	205	330	333	361	367	226	242	195	195	243	246	353	359	323	323
US14-6	USA	2014	PSTv-53	MLG1716	MG6	125	125	276	276	225	225	149	152	358	358	311	314	196	196	333	333	367	367	242	242	195	195	246	246	353	359	323	323
US14-66	USA	2014	PSTv-37	MLG881	MG1	125	129	276	278	213	213	149	152	364	364	311	314	196	202	330	333	361	367	226	226	195	198	243	243	353	359	323	323
US14-69	USA	2014	PSTv-52	MLG969	MG9	125	129	276	278	213	228	149	152	364	364	311	314	196	205	330	333	361	367	226	226	195	195	243	243	353	359	323	323
US15-129	USA	2015	PSTv-52	MLG1857	MG9	125	125	276	276	213	228	149	152	364	364	311	314	196	205	330	333	361	367	226	242	195	195	243	243	353	359	323	323
US15-140	USA	2015	PSTv-18	MLG1964	MG1	125	125	276	276	228	228	149	149	358	358	311	314	196	202	333	333	361	367	226	242	195	198	243	243	353	359	323	329
US15-153	USA	2015	PSTv-198	MLG1540	MG9	125	125	276	278	213	228	152	152	364	364	311	314	202	202	333	333	361	367	226	242	195	195	243	243	353	359	323	323
US15-181-NG	USA	2015	PSTv-52	MLG896	MG9	125	129	276	278	213	213	149	152	364	364	311	314	196	205	330	333	361	367	226	242	195	195	243	243	353	359	323	323
US15-243	USA	2015	PSTv-37	MLG1641	MG9	125	125	276	278	228	228	149	152	364	364	311	314	196	205	330	333	361	367	226	242	195	195	243	243	353	359	323	323
US15-312	USA	2015	PSTv-52	MLG1066	MG9	125	129	276	278	228	228	149	152	364	364	311	314	196	205	330	333	361	367	226	226	195	195	243	246	353	359	323	323
US15-32	USA	2015	PSTv-37	MLG914	MG9	125	129	276	278	213	213	149	152	0	0	311	314	196	205	330	333	361	367	226	242	195	195	243	246	353	359	323	323
US15-321	USA	2015	PSTv-52	MLG976	MG9	125	129	276	278	213	228	149	152	364	364	311	314	196	205	330	333	361	367	226	226	195	195	243	246	353	359	323	323
US15-362	USA	2015	PSTv-37	MLG909	MG9	125	129	276	278	213	213	149	152	364	364	311	314	196	205	330	333	361	367	226	242	195	195	243	246	353	359	323	323
US15-42	USA	2015	PSTv-41	MLG1295	MG1	125	129	276	276	228	228	149	149	364	364	311	314	196	202	333	333	361	367	226	242	195	198	243	243	353	359	323	329
US15-50	USA	2015	PSTv-52	MLG1106	MG9	125	129	276	278	228	228	149	152	0	0	311	314	196	205	330	333	361	367	226	242	195	195	243	246	353	359	323	323
US15-57	USA	2015	PSTv-37	MLG1082	MG9	125	129	276	278	228	228	149	152	364	364	311	314	196	205	330	333	361	367	226	242	195	195	243	243	353	359	323	323
US15-84	USA	2015	PSTv-18	MLG1296	MG1	125	129	276	276	228	228	149	149	364	364	311	314	196	196	333	333	361	367	226	242	195	198	243	243	353	359	323	329
US15-97	USA	2015	PSTv-37	MLG1591	MG1	125	125	276	278	213	228	149	149	0	0	311	314	196	196	330	330	361	367	226	226	195	195	243	246	359	359	323	329
US16-020	USA	2016	PSTv-18	MLG1292	MG1	125	129	276	276	228	228	149	149	0	0	311	314	196	202	333	333	361	367	226	226	195	198	243	246	353	359	323	329
US16-041	USA	2016	PSTv-52	MLG1049	MG9	125	129	276	278	228	228	149	152	364	364	311	314	196	205	330	333	361	367	226	226	195	195	243	243	353	359	323	329
US16-107	USA	2016	PSTv-53	MLG1623	MG9	125	125	276	278	228	228	149	152	364	364	311	314	196	205	330	333	361	367	226	226	195	195	243	243	353	359	323	323
US16-129	USA	2016	PSTv-198	MLG871	MG9	125	129	276	278	213	213	152	152	0	0	311	314	196	196	330	333	361	367	226	226	195	195	243	243	0	0	323	323
US16-160	USA	2016	PSTv-52	MLG1324	MG9	125	129	0	0	228	228	149	152	358	358	311	314	196	205	330	333	361	367	226	226	195	195	246	246	0	0	323	323
US16-166	USA	2016	PSTv-198	MLG883	MG9	125	129	276	278	213	213	149	152	364	364	311	314	196	205	330	333	361	367	226	226	195	195	243	243	353	359	323	323
US16-170	USA	2016	PSTv-198	MLG1492	MG9	125	125	276	278	213	213	149	152	364	364	311	314	196	205	330	333	361	367	226	226	195	195	243	243	353	359	323	323
US16-181	USA	2016	PSTv-198	MLG1600	MG9	125	125	276	278	228	228	152	152	364	364	311	314	196	196	330	330	361	367	226	226	195	195	243	243	353	359	323	323
US16-185	USA	2016	PSTv-198	MLG1154	MG1	125	129	276	278	228	228	149	149	0	0	311	314	196	205	333	333	367	367	226	226	195	195	243	243	353	359	323	323
US16-194	USA	2016	PSTv-37	MLG1200	MG9	125	129	276	276	213	213	149	152	364	364	311	314	196	205	330	333	361	367	226	226	195	195	243	246	359	359	323	323
US16-233	USA	2016	PSTv-76	MLG1198	MG7	125	129	276	276	213	213	149	152	358	358	311	311	196	205	330	333	367	367	242	242	195	195	246	246	353	359	323	323
US16-299	USA	2016	PSTv-52	MLG1859	MG9	125	125	276	276	213	228	149	152	0	0	311	314	202	202	333	333	367	367	226	242	195	195	243	243	353	359	323	323
US16-308	USA	2016	PSTv-198	MLG641	MG2	129	129	276	276	213	213	149	149	364	364	311	311	196	196	333	333	361	367	226	226	195	195	243	243	353	359	323	329
US16-317	USA	2016	PSTv-37	MLG1473	MG6	125	125	276	278	213	225	152	152	358	364	311	314	196	196	333	333	367	367	226	242	195	195	243	246	353	359	323	323
US16-344	USA	2016	PSTv-40	MLG883	MG9	125	129	276	278	213	213	149	152	364	364	311	314	196	205	330	333	361	367	226	226	195	195	243	243	353	359	323	323
US16-358	USA	2016	PSTv-36	MLG876	MG9	125	129	276	278	213	213	149	152	364	364	311	314	196	196	330	333	361	361	226	226	195	195	243	243	353	359	323	323
US16-360	USA	2016	PSTv-198	MLG1626	MG9	125	125	276	278	228	228	149	152	358	358	311	314	196	205	330	333	361	367	226	226	195	195	243	243	353	359	323	323
US16-70	USA	2016	PSTv-4	MLG706	MG9	127	129	276	276	213	228	149	152	364	364	314	314	202	202	330	333	367	367	226	226	195	195	246	246	353	359	323	323
US17-046	USA	2017	PSTv-47	MLG1201	MG9	125	129	276	276	213	213	149	152	364	364	311	314	196	205	330	330	361	367	226	242	195	195	243	243	359	359	323	323
US17-061	USA	2017	PSTv-37	MLG1093	MG9	125	129	276	278	228	228	149	152	364	364	311	314	196	205	333	333	361	367	226	242	195	195	243	243	353	359	323	323
US17-126	USA	2017	PSTv-52	MLG1206	MG1	125	129	276	276	213	213	149	149	364	364	311	311	196	196	330	333	361	367	226	226	195	195	243	243	353	359	323	329
US17-131	USA	2017	PSTv-52	MLG1322	MG1	125	129	0	0	213	213	149	149	0	0	311	314	196	196	333	333	361	367	226	242	195	195	243	243	353	359	323	329
US17-169	USA	2017	PSTv-52	MLG1783	MG8	125	125	276	276	231	231	149	149	358	358	311	311	196	196	333	333	367	367	226	242	195	195	246	246	359	359	0	0
US17-233	USA	2017	PSTv-37	MLG1202	MG9	125	129	276	276	213	213	149	149	358	364	314	314	196	205	330	333	361	367	226	226	195	195	243	246	353	353	323	323
US17-270-1	USA	2017	PSTv-39	MLG1197	MG9	125	129	276	276	213	213	149	152	364	364	311	314	196	205	330	333	361	367	226	242	195	195	243	243	353	359	323	323
US1970-035	USA	1970	PSTv-18	MLG188	MG9	125	127	276	278	228	228	152	152	358	358	311	311	196	196	330	330	367	367	226	242	195	198	243	243	0	0	0	0
US2004-195	USA	2014	PSTv-37	MLG67	MG7	125	125	276	276	228	228	149	149	364	364	311	314	205	205	330	330	361	367	242	242	195	195	246	246	0	0	0	0
