# Supplementary material for: Molecular Characterization of Wheat Stripe Rust Pathogen (Puccinia striiformis f. sp. tritici) Collections from Nine Countries
Source: Int J Mol Sci. 2021 Aug 31;22(17):9457. doi: 10.3390/ijms22179457 (PMC8430876; doi:10.3390/ijms22179457)
Supplement: Supplementary file 1 [file ijms-22-09457-s001.zip › SupTableS2.xlsx]

## Sheet: MLGs
Supplementary Table S2. Alleles of 14 SSR loci in 433 Puccinia striiformis f. sp. tritici multi-locus genotypes (MLGs) and their frequencies and country distributions in this study.
		No. of	Freq.	Country		SSR alleles
No.	MLG	isolates	(%)	(No. of isolate)	MG	CPS02		CPS04		CPS08		CPS13		RJ8N		RJ18		RJ20		RJ21		Pstp002		Pstp003		Pstp006		Pstp029		Pstp001		Pstp005
38	MLG1099	29	5.11464	MX(26), US(3)	MG6	125	125	276	276	228	228	149	149	333	333	364	364	311	314	196	196	361	367	226	226	243	246	195	195	359	359	323	323
135	MLG2104	11	1.94004	CN(11)	MG8	125	129	276	276	231	231	149	149	333	333	358	358	311	314	196	196	367	367	242	242	246	246	195	195	359	359	323	323
11	MLG671	8	1.41093	ET(1), US(7)	MG1	125	125	276	278	213	228	149	149	330	330	358	364	311	314	196	205	367	367	226	226	246	246	195	198	359	359	323	323
384	MLG2352	7	1.23457	MX(7)	MG5	127	129	278	278	213	213	149	149	333	333	358	364	314	314	202	202	361	361	226	226	243	243	198	198	353	353	329	329
8	MLG641	6	1.0582	EC(6)	MG2	129	129	276	276	213	213	149	149	333	333	364	364	311	311	196	196	361	367	226	226	243	243	195	195	353	359	323	329
36	MLG1082	5	0.881834	MX(2), PK(1), US(2)	MG9	125	129	276	278	228	228	149	152	330	333	364	364	311	314	196	205	361	367	226	242	243	243	195	195	353	359	323	323
22	MLG896	4	0.705467	IT(1), US(3)	MG9	125	129	276	278	213	213	149	152	330	333	364	364	311	314	196	205	361	367	226	242	243	243	195	195	353	359	323	323
25	MLG969	4	0.705467	MX(1), US(3)	MG9	125	129	276	278	213	228	149	152	330	333	364	364	311	314	196	205	361	367	226	226	243	243	195	195	353	359	323	323
34	MLG1055	4	0.705467	MX(1), US(3)	MG9	125	129	276	278	228	228	149	152	330	333	364	364	311	314	196	205	361	367	226	226	243	243	195	195	353	359	323	323
73	MLG1623	4	0.705467	US(4)	MG9	125	125	276	278	228	228	149	152	330	333	364	364	311	314	196	205	361	367	226	226	243	243	195	195	353	359	323	323
82	MLG1743	4	0.705467	MX(1), US(3)	MG6	125	125	276	276	225	225	149	149	333	333	358	358	311	314	196	196	367	367	242	242	246	246	195	195	359	359	323	323
148	MLG2117	4	0.705467	CN(4)	MG6	125	129	276	276	228	228	149	149	333	333	364	364	311	314	196	196	367	367	242	242	246	246	195	195	359	359	323	323
272	MLG2241	4	0.705467	IT(4)	MG10	127	129	276	276	213	213	149	152	330	333	358	364	314	314	196	202	361	367	226	242	243	246	195	198	353	359	323	323
322	MLG2290	4	0.705467	IT(4)	MG1	125	129	276	276	213	213	149	152	333	333	358	364	311	314	196	196	361	367	226	242	243	246	195	195	353	359	323	329
385	MLG2353	4	0.705467	MX(4)	MG5	127	129	278	278	213	213	149	149	333	333	364	364	314	314	202	202	361	361	226	226	243	243	198	198	353	353	329	329
6	MLG500	3	0.529101	US(3)	MG10	127	127	278	278	213	213	149	152	330	333	358	364	314	314	196	205	361	367	226	242	243	246	195	198	353	359	323	323
21	MLG883	3	0.529101	US(3)	MG9	125	129	276	278	213	213	149	152	330	333	364	364	311	314	196	205	361	367	226	226	243	243	195	195	353	359	323	323
23	MLG909	3	0.529101	US(3)	MG9	125	129	276	278	213	213	149	152	330	333	364	364	311	314	196	205	361	367	226	242	243	246	195	195	353	359	323	323
24	MLG914	3	0.529101	US(3)	MG9	125	129	276	278	213	213	149	152	330	333	0	0	311	314	196	205	361	367	226	242	243	246	195	195	353	359	323	323
66	MLG1492	3	0.529101	CA(1), US(2)	MG9	125	125	276	278	213	213	149	152	330	333	364	364	311	314	196	205	361	367	226	226	243	243	195	195	353	359	323	323
172	MLG2141	3	0.529101	EC(3)	MG2	129	129	276	276	213	213	149	149	333	333	364	364	311	311	196	196	361	361	226	226	243	243	195	195	353	359	323	329
206	MLG2175	3	0.529101	EG(2), IT(1)	MG6	125	125	276	276	228	228	149	149	333	333	364	364	311	311	196	196	367	367	242	242	246	246	195	195	359	359	323	323
294	MLG2263	3	0.529101	IT(3)	MG1	125	129	276	276	231	231	149	152	333	333	358	364	311	314	196	196	361	367	226	242	243	246	195	195	353	359	323	329
357	MLG2325	3	0.529101	IT(3)	MG8	125	125	276	276	231	231	149	152	333	333	358	358	311	314	196	196	367	367	242	242	246	246	195	198	359	359	323	323
358	MLG2326	3	0.529101	IT(3)	MG8	125	125	276	276	231	231	149	152	333	333	358	358	311	314	196	196	367	367	242	242	246	246	195	195	359	359	323	323
407	MLG2374	3	0.529101	MX(3)	MG9	125	129	276	278	228	228	149	152	330	333	364	364	311	314	196	196	361	367	226	242	243	246	195	195	353	359	323	323
27	MLG981	2	0.352734	US(2)	MG9	125	129	276	278	213	228	149	152	330	333	364	364	311	314	196	205	361	367	226	242	243	243	195	195	353	359	323	323
29	MLG989	2	0.352734	MX(1), US(1)	MG9	125	129	276	276	228	228	149	149	333	333	358	358	311	314	196	202	361	367	226	242	243	243	195	195	353	359	323	329
37	MLG1093	2	0.352734	IT(1), US(1)	MG9	125	129	276	278	228	228	149	152	333	333	364	364	311	314	196	205	361	367	226	242	243	243	195	195	353	359	323	323
39	MLG1106	2	0.352734	US(2)	MG9	125	129	276	278	228	228	149	152	330	333	0	0	311	314	196	205	361	367	226	242	243	246	195	195	353	359	323	323
40	MLG1149	2	0.352734	CN(1), US(1)	MG9	125	129	276	278	228	228	149	149	330	333	364	364	311	314	196	205	361	367	226	242	243	243	195	195	353	359	323	323
44	MLG1197	2	0.352734	US(2)	MG9	125	129	276	276	213	213	149	152	330	333	364	364	311	314	196	205	361	367	226	242	243	243	195	195	353	359	323	323
49	MLG1204	2	0.352734	US(2)	MG1	125	129	276	276	213	213	149	149	333	333	364	364	314	314	205	205	361	367	226	226	243	243	195	198	353	359	323	329
58	MLG1337	2	0.352734	US(2)	MG10	125	127	278	278	213	213	149	152	330	333	358	364	314	314	196	205	367	367	226	242	243	246	195	195	353	359	323	323
68	MLG1550	2	0.352734	US(12)	MG9	125	125	276	278	213	228	149	152	330	333	364	364	311	314	196	205	361	367	226	226	243	243	195	195	353	359	323	323
77	MLG1641	2	0.352734	US(2)	MG9	125	125	276	278	228	228	149	152	330	333	364	364	311	314	196	205	361	367	226	242	243	243	195	195	353	359	323	323
95	MLG2006	2	0.352734	MX(1), US(1)	MG6	125	125	276	276	228	228	149	149	333	333	358	358	311	311	196	196	367	367	226	242	246	246	195	195	359	359	323	323
97	MLG2018	2	0.352734	US(2)	MG7	125	125	276	276	228	228	149	149	330	330	358	358	311	311	196	196	367	367	242	242	246	246	195	195	359	359	323	323
99	MLG2026	2	0.352734	EC(1), US(2)	MG6	125	125	276	276	228	228	149	149	333	333	358	358	311	311	196	196	367	367	242	242	246	246	195	195	359	359	323	323
134	MLG2103	2	0.352734	CN(2)	MG8	125	129	276	276	231	231	149	149	333	333	358	358	311	314	196	196	367	367	242	242	246	246	195	195	353	359	323	323
153	MLG2122	2	0.352734	CN(2)	MG8	125	125	276	278	231	231	149	149	333	333	358	358	311	311	196	196	367	367	242	242	246	246	195	195	359	359	323	323
160	MLG2129	2	0.352734	CN(2)	MG7	125	125	276	276	228	228	0	0	330	330	358	358	311	314	196	196	367	367	242	242	246	246	195	195	359	359	323	323
173	MLG2142	2	0.352734	EC(2)	MG2	129	129	276	276	213	213	149	149	333	333	364	364	311	311	196	196	361	361	226	226	243	246	195	195	353	359	323	329
212	MLG2181	2	0.352734	ET(2)	MG4	127	129	278	278	225	225	149	149	333	333	364	364	311	314	196	202	361	361	226	226	243	243	195	195	353	353	329	329
216	MLG2185	2	0.352734	ET(2)	MG4	127	129	278	278	213	213	152	152	333	333	364	364	311	314	196	202	361	361	226	226	243	243	195	195	353	353	329	329
221	MLG2190	2	0.352734	ET(2)	MG4	127	129	278	278	213	213	149	149	333	333	364	364	314	314	196	202	361	361	226	226	243	243	195	195	353	353	329	329
224	MLG2193	2	0.352734	ET(2)	MG4	127	129	278	278	213	228	152	152	333	333	364	364	311	314	196	202	361	361	226	226	243	243	195	195	353	353	329	329
229	MLG2198	2	0.352734	ET(2)	MG4	127	129	278	278	228	228	149	149	333	333	364	364	311	314	196	202	361	361	226	226	243	243	195	195	353	353	329	329
306	MLG2275	2	0.352734	IT(2)	MG1	125	129	276	276	213	231	149	152	333	333	358	364	311	314	196	196	361	367	226	242	243	246	195	195	353	359	323	329
307	MLG2276	2	0.352734	IT(2)	MG1	125	129	276	276	213	231	149	149	333	333	358	358	311	314	196	196	361	367	226	242	243	246	195	195	353	359	323	329
325	MLG2293	2	0.352734	IT(2)	MG1	125	129	276	276	213	213	149	152	333	333	364	364	311	314	196	196	361	367	226	242	243	246	195	195	353	359	323	329
402	MLG2370	2	0.352734	MX(2)	MG9	125	129	276	278	228	228	149	152	330	333	364	364	311	314	205	205	361	367	226	242	243	246	195	195	353	359	323	323
406	MLG2373	2	0.352734	MX(1), PK(1)	MG9	125	129	276	278	228	228	149	152	330	333	364	364	311	314	196	196	361	367	226	226	243	243	195	195	353	359	323	323
1	MLG27	1	0.176367	US(1)	MG10	127	127	278	278	213	213	149	152	330	333	358	364	314	314	196	196	361	367	226	242	243	246	195	198	353	359	323	323
2	MLG67	1	0.176367	US(1)	MG7	125	125	276	276	228	228	149	149	330	330	364	364	311	314	205	205	361	367	242	242	246	246	195	195	0	0	0	0
3	MLG188	1	0.176367	US(1)	MG9	125	127	276	278	228	228	152	152	330	330	358	358	311	311	196	196	367	367	226	242	243	243	195	198	0	0	0	0
4	MLG496	1	0.176367	US(1)	MG10	127	127	278	278	213	213	149	152	330	333	358	358	314	314	196	205	361	367	226	242	243	246	195	198	353	359	323	323
5	MLG499	1	0.176367	US(1)	MG10	127	127	278	278	213	213	149	152	330	333	358	364	311	314	196	205	361	367	226	242	243	246	195	198	353	359	323	323
7	MLG628	1	0.176367	US(1)	MG1	129	129	276	278	213	213	149	149	333	333	364	364	311	314	205	205	361	367	226	226	243	243	195	198	353	359	323	323
9	MLG650	1	0.176367	US(1)	MG10	127	129	278	278	213	213	149	152	330	333	358	364	314	314	196	205	361	367	226	242	243	246	195	195	353	359	323	323
10	MLG670	1	0.176367	US(1)	MG10	127	129	276	278	213	213	149	152	330	330	358	364	314	314	196	205	361	367	226	242	243	246	195	195	353	359	323	323
12	MLG676	1	0.176367	US(1)	MG10	127	129	276	278	213	213	149	152	330	333	358	364	314	314	196	205	367	367	226	242	243	246	195	195	353	359	323	323
13	MLG700	1	0.176367	US(1)	MG10	127	129	276	276	213	213	149	152	330	333	358	364	314	314	196	205	361	367	226	242	243	246	195	195	353	359	323	323
14	MLG706	1	0.176367	US(1)	MG9	127	129	276	276	213	228	149	152	330	333	364	364	314	314	202	202	367	367	226	226	246	246	195	195	353	359	323	323
15	MLG756	1	0.176367	US(1)	MG10	127	127	276	276	213	213	149	152	330	333	358	364	314	314	196	196	361	367	226	242	243	246	195	198	353	359	323	323
16	MLG833	1	0.176367	US(1)	MG3	125	129	273	276	228	228	149	149	333	333	358	358	311	314	196	196	367	367	226	242	246	246	195	195	359	359	323	323
17	MLG836	1	0.176367	US(1)	MG3	125	129	273	276	228	228	149	149	330	330	358	358	311	314	196	196	367	367	242	242	246	246	195	195	359	359	323	323
18	MLG871	1	0.176367	US(1)	MG9	125	129	276	278	213	213	152	152	330	333	0	0	311	314	196	196	361	367	226	226	243	243	195	195	0	0	323	323
19	MLG876	1	0.176367	US(1)	MG9	125	129	276	278	213	213	149	152	330	333	364	364	311	314	196	196	361	361	226	226	243	243	195	195	353	359	323	323
20	MLG881	1	0.176367	US(1)	MG1	125	129	276	278	213	213	149	152	330	333	364	364	311	314	196	202	361	367	226	226	243	243	195	198	353	359	323	323
26	MLG976	1	0.176367	US(1)	MG9	125	129	276	278	213	228	149	152	330	333	364	364	311	314	196	205	361	367	226	226	243	246	195	195	353	359	323	323
28	MLG984	1	0.176367	US(1)	MG9	125	129	276	278	213	228	149	152	330	333	358	358	314	314	196	205	361	367	226	242	243	243	195	195	353	359	323	323
30	MLG1001	1	0.176367	US(1)	MG9	125	129	276	278	213	228	149	152	330	333	364	364	311	314	196	205	367	367	226	242	243	246	195	195	353	359	323	323
31	MLG1019	1	0.176367	US(1)	MG9	125	129	276	278	213	228	149	149	330	333	0	0	311	314	202	202	0	0	226	242	243	246	195	195	0	0	323	323
32	MLG1024	1	0.176367	US(1)	MG9	125	129	276	278	228	228	152	152	330	333	364	364	311	314	196	196	361	367	226	226	243	243	195	195	353	359	323	323
33	MLG1049	1	0.176367	US(1)	MG9	125	129	276	278	228	228	149	152	330	333	364	364	311	314	196	205	361	367	226	226	243	243	195	195	353	359	323	329
35	MLG1066	1	0.176367	US(1)	MG9	125	129	276	278	228	228	149	152	330	333	364	364	311	314	196	205	361	367	226	226	243	246	195	195	353	359	323	323
41	MLG1154	1	0.176367	US(1)	MG1	125	129	276	278	228	228	149	149	333	333	0	0	311	314	196	205	367	367	226	226	243	243	195	195	353	359	323	323
42	MLG1194	1	0.176367	US(1)	MG9	125	129	276	276	213	213	149	152	330	333	364	364	311	314	196	205	361	367	226	226	243	243	195	195	353	359	323	323
43	MLG1195	1	0.176367	US(1)	MG9	125	129	276	276	213	213	149	152	330	333	358	364	311	314	196	196	361	367	226	226	243	243	195	195	353	359	323	323
45	MLG1198	1	0.176367	US(1)	MG7	125	129	276	276	213	213	149	152	330	333	358	358	311	311	196	205	367	367	242	242	246	246	195	195	353	359	323	323
46	MLG1200	1	0.176367	US(1)	MG9	125	129	276	276	213	213	149	152	330	333	364	364	311	314	196	205	361	367	226	226	243	246	195	195	359	359	323	323
47	MLG1201	1	0.176367	US(1)	MG9	125	129	276	276	213	213	149	152	330	330	364	364	311	314	196	205	361	367	226	242	243	243	195	195	359	359	323	323
48	MLG1202	1	0.176367	US(1)	MG9	125	129	276	276	213	213	149	149	330	333	358	364	314	314	196	205	361	367	226	226	243	246	195	195	353	353	323	323
50	MLG1206	1	0.176367	US(1)	MG1	125	129	276	276	213	213	149	149	330	333	364	364	311	311	196	196	361	367	226	226	243	243	195	195	353	359	323	329
51	MLG1275	1	0.176367	US(1)	MG9	125	129	276	276	228	228	149	152	330	333	358	358	311	314	196	205	361	367	226	242	243	243	195	195	353	359	323	323
52	MLG1279	1	0.176367	US(1)	MG9	125	129	276	276	228	228	149	152	333	333	364	364	311	314	196	205	361	367	226	226	246	246	195	195	359	359	323	323
53	MLG1292	1	0.176367	US(1)	MG1	125	129	276	276	228	228	149	149	333	333	0	0	311	314	196	202	361	367	226	226	243	246	195	198	353	359	323	329
54	MLG1295	1	0.176367	US(1)	MG1	125	129	276	276	228	228	149	149	333	333	364	364	311	314	196	202	361	367	226	242	243	243	195	198	353	359	323	329
55	MLG1296	1	0.176367	US(1)	MG1	125	129	276	276	228	228	149	149	333	333	364	364	311	314	196	196	361	367	226	242	243	243	195	198	353	359	323	329
56	MLG1322	1	0.176367	US(1)	MG1	125	129	0	0	213	213	149	149	333	333	0	0	311	314	196	196	361	367	226	242	243	243	195	195	353	359	323	329
57	MLG1324	1	0.176367	US(1)	MG9	125	129	0	0	228	228	149	152	330	333	358	358	311	314	196	205	361	367	226	226	246	246	195	195	0	0	323	323
59	MLG1345	1	0.176367	US(1)	MG10	125	127	276	278	213	213	149	152	330	333	358	364	314	314	196	205	361	367	226	242	243	246	195	195	353	353	323	323
60	MLG1362	1	0.176367	US(1)	MG10	125	127	276	278	213	228	149	152	333	333	358	364	311	314	196	196	361	367	226	242	243	246	195	198	353	359	323	323
61	MLG1394	1	0.176367	US(1)	MG6	125	127	276	276	228	228	149	149	333	333	358	358	311	311	196	196	361	367	242	242	246	246	195	195	359	359	323	323
62	MLG1432	1	0.176367	US(1)	MG6	125	125	278	278	228	228	152	152	333	333	358	358	311	314	196	196	367	367	242	242	246	246	195	195	359	359	323	323
63	MLG1450	1	0.176367	US(1)	MG6	125	125	278	278	228	228	149	149	333	333	358	358	311	311	196	196	367	367	242	242	246	246	195	195	359	359	323	323
64	MLG1453	1	0.176367	US(1)	MG3	125	125	273	276	213	213	152	152	330	333	358	364	311	314	196	196	367	367	242	242	243	246	195	195	359	359	323	323
65	MLG1473	1	0.176367	US(1)	MG6	125	125	276	278	213	225	152	152	333	333	358	364	311	314	196	196	367	367	226	242	243	246	195	195	353	359	323	323
67	MLG1540	1	0.176367	US(1)	MG9	125	125	276	278	213	228	152	152	333	333	364	364	311	314	202	202	361	367	226	242	243	243	195	195	353	359	323	323
69	MLG1554	1	0.176367	US(1)	MG9	125	125	276	278	213	228	149	152	330	333	358	364	314	314	196	196	361	367	226	226	243	243	195	195	353	359	323	323
70	MLG1590	1	0.176367	US(1)	MG5	125	125	276	278	213	228	149	149	330	333	364	364	314	314	196	205	0	0	226	226	243	246	198	198	353	359	323	329
71	MLG1591	1	0.176367	US(1)	MG1	125	125	276	278	213	228	149	149	330	330	0	0	311	314	196	196	361	367	226	226	243	246	195	195	359	359	323	329
72	MLG1600	1	0.176367	US(1)	MG9	125	125	276	278	228	228	152	152	330	330	364	364	311	314	196	196	361	367	226	226	243	243	195	195	353	359	323	323
74	MLG1626	1	0.176367	US(1)	MG9	125	125	276	278	228	228	149	152	330	333	358	358	311	314	196	205	361	367	226	226	243	243	195	195	353	359	323	323
75	MLG1631	1	0.176367	US(1)	MG9	125	125	276	278	228	228	149	152	330	333	364	364	311	314	196	205	361	367	226	226	243	246	195	195	353	359	323	323
76	MLG1640	1	0.176367	US(1)	MG9	125	125	276	278	228	228	149	152	330	333	364	364	314	314	196	205	361	367	226	242	243	243	195	195	353	359	323	323
78	MLG1642	1	0.176367	US(1)	MG9	125	125	276	278	228	228	149	152	330	333	364	364	311	314	196	196	361	367	226	242	243	243	195	195	353	359	323	323
79	MLG1688	1	0.176367	US(1)	MG9	125	125	276	278	228	228	149	149	330	333	364	364	311	314	196	205	367	367	226	242	246	246	195	195	353	359	323	323
80	MLG1703	1	0.176367	US(1)	MG6	125	125	276	278	228	228	149	149	333	333	358	358	311	311	196	196	367	367	242	242	246	246	195	195	359	359	323	323
81	MLG1716	1	0.176367	US(1)	MG6	125	125	276	276	225	225	149	152	333	333	358	358	311	314	196	196	367	367	242	242	246	246	195	195	353	359	323	323
83	MLG1763	1	0.176367	US(1)	MG6	125	125	276	276	231	231	149	149	330	333	358	358	311	311	196	196	367	367	226	226	243	246	195	198	359	359	323	323
84	MLG1780	1	0.176367	US(1)	MG8	125	125	276	276	231	231	149	149	333	333	358	358	311	311	196	196	367	367	226	242	246	246	195	195	359	359	323	323
85	MLG1783	1	0.176367	US(1)	MG8	125	125	276	276	231	231	149	149	333	333	358	358	311	311	196	196	367	367	226	242	246	246	195	195	359	359	0	0
86	MLG1857	1	0.176367	US(1)	MG9	125	125	276	276	213	228	149	152	330	333	364	364	311	314	196	205	361	367	226	242	243	243	195	195	353	359	323	323
87	MLG1859	1	0.176367	US(1)	MG9	125	125	276	276	213	228	149	152	333	333	0	0	311	314	202	202	367	367	226	242	243	243	195	195	353	359	323	323
88	MLG1897	1	0.176367	US(1)	MG6	125	125	276	276	213	228	149	149	333	333	358	358	311	311	196	196	367	367	226	242	246	246	195	195	359	359	323	323
89	MLG1907	1	0.176367	US(1)	MG6	125	125	276	276	213	228	149	149	333	333	358	358	311	311	196	196	367	367	242	242	246	246	195	195	359	359	323	323
90	MLG1952	1	0.176367	US(1)	MG6	125	125	276	276	228	228	149	152	333	333	358	358	311	311	196	196	367	367	242	242	246	246	195	195	359	359	323	323
91	MLG1964	1	0.176367	US(1)	MG1	125	125	276	276	228	228	149	149	333	333	358	358	311	314	196	202	361	367	226	242	243	243	195	198	353	359	323	329
92	MLG1977	1	0.176367	US(1)	MG6	125	125	276	276	228	228	149	149	333	333	358	358	311	311	196	196	367	367	242	242	246	246	195	195	353	359	323	323
93	MLG1982	1	0.176367	US(1)	MG6	125	125	276	276	228	228	149	149	330	333	358	358	311	314	196	196	361	367	226	242	243	246	195	195	359	359	323	323
94	MLG1989	1	0.176367	US(1)	MG6	125	125	276	276	228	228	149	149	333	333	358	358	311	311	196	196	361	367	242	242	246	246	195	195	359	359	323	323
96	MLG2015	1	0.176367	US(1)	MG6	125	125	276	276	228	228	149	149	333	333	358	358	311	311	196	196	367	367	242	242	243	246	195	195	359	359	323	323
98	MLG2021	1	0.176367	US(1)	MG6	125	125	276	276	228	228	149	149	333	333	358	364	311	311	196	196	367	367	242	242	246	246	195	195	359	359	323	323
100	MLG2064	1	0.176367	US(1)	MG6	0	0	276	276	213	228	149	149	333	333	0	0	314	314	196	196	367	367	226	242	246	246	195	195	359	359	0	0
101	MLG2069	1	0.176367	CA(1)	MG4	127	129	278	278	228	228	152	152	333	333	358	364	311	314	196	205	361	361	226	226	243	243	195	195	353	353	329	329
102	MLG2070	1	0.176367	CA(1)	MG9	125	129	276	278	213	213	152	152	330	333	364	364	311	314	196	205	361	367	226	242	243	243	195	195	353	359	323	329
103	MLG2071	1	0.176367	CA(1)	MG9	125	129	276	278	213	213	152	152	333	333	364	364	311	314	196	205	361	367	226	242	243	243	195	195	353	359	323	323
104	MLG2072	1	0.176367	CA(1)	MG9	125	129	276	278	213	228	149	152	330	333	364	364	311	314	196	205	361	367	226	242	243	243	195	195	353	359	329	329
105	MLG2073	1	0.176367	CA(1)	MG9	125	129	276	278	213	228	149	152	330	333	364	364	311	314	196	205	361	367	226	242	243	243	195	195	353	359	0	0
106	MLG2074	1	0.176367	CA(1)	MG9	125	129	276	278	228	228	152	152	330	333	358	358	0	0	196	205	367	367	226	242	243	246	195	195	353	359	323	323
107	MLG2075	1	0.176367	CA(1)	MG9	125	129	276	278	228	228	149	152	333	333	364	364	311	314	196	205	361	367	226	242	243	243	195	195	353	359	323	329
108	MLG2076	1	0.176367	CA(1)	MG9	125	129	276	278	228	228	149	149	330	333	364	364	314	314	196	196	361	367	226	226	243	243	195	195	353	353	323	323
109	MLG2077	1	0.176367	CA(1)	MG9	125	129	276	276	213	213	152	152	333	333	364	364	311	314	196	205	361	367	226	242	243	243	195	195	353	359	323	323
110	MLG2078	1	0.176367	CA(1)	MG1	125	129	276	276	213	213	149	149	333	333	358	358	311	314	196	202	361	367	226	226	243	243	195	198	353	359	323	323
111	MLG2079	1	0.176367	CA(1)	MG9	125	125	276	278	213	228	149	152	330	333	364	364	311	314	196	205	361	367	226	226	243	243	195	195	353	359	329	329
112	MLG2080	1	0.176367	CA(1)	MG9	125	125	276	276	213	225	152	152	330	333	364	364	314	314	196	205	361	367	226	242	243	243	195	195	353	359	323	323
113	MLG2081	1	0.176367	CA(1)	MG6	125	125	276	276	228	228	149	149	333	333	358	358	311	314	196	196	367	367	226	242	243	243	195	195	359	359	323	323
114	MLG2082	1	0.176367	CN(1)	MG1	127	127	276	276	225	225	149	149	333	333	358	364	314	314	196	196	367	367	242	242	246	246	195	195	353	359	329	329
115	MLG2083	1	0.176367	CN(1)	MG9	127	127	276	276	228	228	0	0	330	330	358	358	311	314	196	196	361	367	226	226	243	243	195	195	359	359	323	323
116	MLG2084	1	0.176367	CN(1)	MG7	129	129	276	276	231	231	0	0	330	330	358	358	311	314	196	196	367	367	242	242	246	246	195	195	359	359	323	323
117	MLG2085	1	0.176367	CN(1)	MG1	125	127	276	278	231	231	149	149	333	333	358	364	311	311	196	196	361	367	0	0	243	243	195	195	353	359	323	329
118	MLG2086	1	0.176367	CN(1)	MG1	125	127	276	278	225	225	149	149	333	333	358	364	311	314	196	196	361	367	226	242	243	243	195	195	353	359	323	329
119	MLG2087	1	0.176367	CN(1)	MG1	125	127	276	278	228	228	149	149	330	333	358	364	311	314	196	196	361	367	242	242	243	243	195	195	353	359	323	329
120	MLG2088	1	0.176367	CN(1)	MG1	125	127	276	276	231	231	149	152	333	333	358	364	311	314	196	196	361	367	226	242	243	243	195	195	353	359	323	329
121	MLG2089	1	0.176367	CN(1)	MG1	125	127	276	276	231	231	149	149	330	330	358	364	311	314	196	196	361	367	226	242	243	243	195	195	353	359	323	329
122	MLG2090	1	0.176367	CN(1)	MG1	125	127	276	276	231	231	149	149	333	333	358	364	314	314	196	196	361	367	226	242	243	243	195	195	353	359	323	329
123	MLG2091	1	0.176367	CN(1)	MG1	125	127	276	276	213	213	149	149	333	333	358	364	311	314	196	196	361	367	226	242	243	243	195	195	353	359	323	329
124	MLG2092	1	0.176367	CN(1)	MG1	125	127	276	276	228	228	149	149	333	333	358	364	311	314	196	196	361	367	226	242	243	243	195	195	353	359	323	329
125	MLG2093	1	0.176367	CN(1)	MG6	125	129	278	278	228	228	149	149	333	333	364	364	311	314	196	196	367	367	242	242	246	246	195	195	359	359	323	323
126	MLG2094	1	0.176367	CN(1)	MG1	125	129	276	278	231	231	149	152	330	333	358	364	311	314	196	205	361	367	226	226	243	243	195	195	353	359	323	323
127	MLG2095	1	0.176367	CN(1)	MG8	125	129	276	278	231	231	149	149	333	333	358	358	314	314	196	196	367	367	242	242	246	246	195	195	359	359	323	323
128	MLG2096	1	0.176367	CN(1)	MG8	125	129	276	278	231	231	149	149	333	333	358	358	311	314	196	196	367	367	242	242	246	246	195	195	359	359	323	323
129	MLG2097	1	0.176367	CN(1)	MG8	125	129	276	278	231	231	149	149	333	333	358	358	311	311	196	196	367	367	242	242	246	246	195	195	359	359	323	323
130	MLG2098	1	0.176367	CN(1)	MG6	125	129	276	278	213	228	149	149	330	333	364	364	311	314	196	196	367	367	242	242	246	246	195	195	359	359	323	323
131	MLG2099	1	0.176367	CN(1)	MG9	125	129	276	276	231	231	149	149	330	333	358	364	314	314	196	202	361	367	226	242	243	243	195	195	353	359	323	323
132	MLG2100	1	0.176367	CN(1)	MG8	125	129	276	276	231	231	149	149	333	333	358	358	311	314	196	196	361	367	242	242	246	246	195	195	359	359	323	323
133	MLG2101	1	0.176367	CN(1)	MG8	125	129	276	276	231	231	149	149	333	333	358	358	311	314	196	196	367	367	242	242	246	246	195	195	353	353	323	323
136	MLG2105	1	0.176367	CN(1)	MG8	125	129	276	276	231	231	149	149	333	333	358	358	311	314	196	196	367	367	0	0	246	246	195	195	359	359	323	323
137	MLG2106	1	0.176367	CN(1)	MG8	125	129	276	276	231	231	149	149	333	333	358	358	311	311	196	196	367	367	242	242	246	246	195	195	359	359	323	323
138	MLG2107	1	0.176367	CN(1)	MG7	125	129	276	276	231	231	0	0	330	330	358	358	311	314	196	196	367	367	242	242	246	246	195	195	359	359	323	323
139	MLG2108	1	0.176367	CN(1)	MG6	125	129	276	276	225	231	149	149	333	333	358	358	311	311	196	196	367	367	242	242	246	246	195	198	359	359	323	323
140	MLG2109	1	0.176367	CN(1)	MG6	125	129	276	276	225	225	149	149	333	333	358	364	311	311	196	196	367	367	242	242	246	246	195	198	359	359	323	323
141	MLG2110	1	0.176367	CN(1)	MG6	125	129	276	276	225	225	149	149	333	333	364	364	311	314	196	196	367	367	242	242	246	246	195	195	359	359	323	323
142	MLG2111	1	0.176367	CN(1)	MG6	125	129	276	276	213	225	149	149	333	333	364	364	311	314	196	196	367	367	242	242	246	246	195	195	359	359	323	323
143	MLG2112	1	0.176367	CN(1)	MG6	125	129	276	276	213	228	149	149	333	333	358	358	311	314	196	196	367	367	242	242	246	246	195	195	359	359	323	323
144	MLG2113	1	0.176367	CN(1)	MG6	125	129	276	276	228	228	149	149	333	333	358	358	311	314	196	196	367	367	242	242	246	246	195	195	359	359	323	323
145	MLG2114	1	0.176367	CN(1)	MG6	125	129	276	276	228	228	149	149	333	333	358	358	311	311	196	196	367	367	242	242	246	246	195	195	359	359	323	323
146	MLG2115	1	0.176367	CN(1)	MG6	125	129	276	276	228	228	149	149	333	333	358	364	311	314	196	196	367	367	242	242	246	246	195	195	359	359	329	329
147	MLG2116	1	0.176367	CN(1)	MG6	125	129	276	276	228	228	149	149	333	333	358	364	311	311	196	196	367	367	242	242	246	246	195	195	359	359	323	323
149	MLG2118	1	0.176367	CN(1)	MG9	125	129	276	276	228	228	0	0	330	330	358	364	311	314	202	202	367	367	242	242	246	246	195	195	359	359	323	323
150	MLG2119	1	0.176367	CN(1)	MG6	125	129	276	276	0	0	149	149	333	333	364	364	314	314	196	196	367	367	242	242	246	246	195	195	359	359	323	323
151	MLG2120	1	0.176367	CN(1)	MG6	125	129	276	276	0	0	149	149	333	333	364	364	311	314	196	196	367	367	242	242	246	246	195	195	359	359	323	323
152	MLG2121	1	0.176367	CN(1)	MG9	125	125	278	278	228	228	149	152	333	333	358	364	0	0	196	196	367	367	226	242	243	243	195	195	359	359	323	329
154	MLG2123	1	0.176367	CN(1)	MG6	125	125	276	278	213	213	149	149	333	333	358	358	0	0	196	196	367	367	242	242	246	246	195	195	359	359	323	323
155	MLG2124	1	0.176367	CN(1)	MG8	125	125	276	276	231	231	149	149	333	333	358	358	314	314	196	196	367	367	242	242	246	246	195	195	359	359	323	323
156	MLG2125	1	0.176367	CN(1)	MG8	125	125	276	276	231	231	149	149	333	333	358	358	311	314	196	196	367	367	242	242	246	246	195	195	353	359	323	323
157	MLG2126	1	0.176367	CN(1)	MG8	125	125	276	276	231	231	149	149	333	333	358	358	311	311	196	196	367	367	242	242	246	246	195	195	353	353	323	323
158	MLG2127	1	0.176367	CN(1)	MG9	125	125	276	276	213	225	0	0	330	330	358	358	311	311	0	0	361	361	226	242	243	243	195	195	353	359	323	323
159	MLG2128	1	0.176367	CN(1)	MG6	125	125	276	276	228	228	149	149	333	333	358	358	311	314	196	196	367	367	242	242	246	246	195	195	359	359	323	323
161	MLG2130	1	0.176367	CN(1)	MG7	125	125	276	276	228	228	0	0	330	330	358	364	311	314	205	205	367	367	242	242	246	246	195	195	359	359	323	323
162	MLG2131	1	0.176367	CN(1)	MG7	125	125	276	276	228	228	0	0	330	330	364	364	311	314	196	196	367	367	242	242	246	246	195	195	359	359	323	323
163	MLG2132	1	0.176367	CN(1)	MG6	125	125	276	276	228	228	0	0	333	333	358	358	311	314	196	196	361	367	226	242	243	246	195	198	359	359	323	323
164	MLG2133	1	0.176367	EC(1)	MG10	127	127	0	0	228	228	152	152	330	333	364	364	314	314	196	196	361	367	226	242	243	246	0	0	353	353	329	329
165	MLG2134	1	0.176367	EC(1)	MG4	127	129	278	278	213	213	149	152	333	333	364	364	311	311	196	205	361	361	226	226	243	243	195	195	353	353	329	329
166	MLG2135	1	0.176367	EC(1)	MG4	127	129	278	278	213	213	149	149	333	333	0	0	311	314	196	205	361	361	226	226	243	243	195	195	353	353	329	329
167	MLG2136	1	0.176367	EC(1)	MG4	129	129	278	278	213	225	149	149	333	333	364	364	311	311	196	196	361	367	226	242	246	246	195	195	353	353	323	329
168	MLG2137	1	0.176367	EC(1)	MG4	129	129	278	278	213	213	149	149	333	333	364	364	0	0	205	205	0	0	242	242	243	246	195	195	0	0	329	329
169	MLG2138	1	0.176367	EC(1)	MG2	129	129	276	276	213	213	149	149	333	333	358	358	311	311	196	196	361	367	226	226	243	243	195	195	353	359	323	329
170	MLG2139	1	0.176367	EC(1)	MG2	129	129	276	276	213	213	149	149	333	333	358	364	311	311	196	196	361	367	226	226	0	0	195	195	353	353	323	329
171	MLG2140	1	0.176367	EC(1)	MG2	129	129	276	276	213	213	149	149	333	333	364	364	311	311	196	196	361	361	226	226	243	243	195	195	353	359	329	329
174	MLG2143	1	0.176367	EC(1)	MG2	129	129	276	276	213	213	149	149	333	333	364	364	311	311	196	196	361	367	226	226	243	246	195	195	353	359	323	329
175	MLG2144	1	0.176367	EC(1)	MG2	129	129	276	276	213	213	149	149	333	333	364	364	311	311	196	196	361	367	226	226	246	246	195	195	353	359	323	329
176	MLG2145	1	0.176367	EC(1)	MG2	129	129	0	0	213	213	149	149	333	333	364	364	311	311	196	196	361	367	226	226	243	243	195	195	353	359	323	329
177	MLG2146	1	0.176367	EC(1)	MG4	125	129	278	278	213	213	149	149	330	333	364	364	311	311	196	196	361	367	242	242	243	246	195	195	353	359	329	329
178	MLG2147	1	0.176367	EC(1)	MG1	125	129	278	278	213	228	149	149	330	330	364	364	311	314	196	196	367	367	226	226	243	246	195	195	359	359	323	323
179	MLG2148	1	0.176367	EC(1)	MG3	125	129	273	276	225	225	149	149	330	333	364	364	311	311	196	205	367	367	226	226	243	246	195	195	353	359	323	323
180	MLG2149	1	0.176367	EC(1)	MG6	125	129	276	278	213	231	149	149	333	333	364	364	311	314	196	196	367	367	226	226	246	246	195	198	359	359	323	323
181	MLG2150	1	0.176367	EC(1)	MG9	125	129	276	278	213	213	149	149	330	333	358	364	0	0	196	205	361	367	226	242	243	243	195	195	353	359	323	323
182	MLG2151	1	0.176367	EC(1)	MG9	125	129	276	278	228	228	152	152	330	333	358	358	311	314	196	205	361	367	226	242	243	243	195	195	353	359	323	323
183	MLG2152	1	0.176367	EC(1)	MG9	125	129	276	278	228	228	152	152	333	333	364	364	311	314	196	205	361	367	226	226	243	243	195	195	353	359	323	323
184	MLG2153	1	0.176367	EC(1)	MG6	125	129	276	276	225	225	149	149	333	333	364	364	311	314	196	196	367	367	226	242	246	246	195	195	359	359	323	323
185	MLG2154	1	0.176367	EC(1)	MG10	125	129	276	276	213	231	152	152	333	333	358	364	311	314	196	196	0	0	226	242	243	243	198	198	359	359	329	329
186	MLG2155	1	0.176367	EC(1)	MG10	125	129	276	276	213	213	152	152	0	0	358	358	0	0	196	202	361	367	226	226	243	243	195	195	353	359	323	329
187	MLG2156	1	0.176367	EC(1)	MG9	125	129	276	276	213	213	149	149	330	333	364	364	314	314	196	205	361	367	226	242	243	243	195	195	353	359	323	323
188	MLG2157	1	0.176367	EC(1)	MG1	125	129	276	276	213	213	149	149	0	0	364	364	311	311	196	196	361	367	226	226	0	0	195	195	353	359	0	0
189	MLG2158	1	0.176367	EC(1)	MG1	125	129	276	276	213	228	149	149	330	333	358	364	311	311	196	196	361	361	226	226	0	0	195	195	353	359	323	329
190	MLG2159	1	0.176367	EC(1)	MG9	125	129	276	276	228	228	152	152	330	330	364	364	311	314	196	202	361	367	226	226	243	243	195	198	353	359	323	329
191	MLG2160	1	0.176367	EC(1)	MG1	125	129	276	276	228	228	149	149	333	333	358	358	0	0	196	202	361	367	226	226	243	243	195	195	353	353	323	323
192	MLG2161	1	0.176367	EC(1)	MG6	125	125	278	278	213	225	149	149	333	333	364	364	311	311	196	196	367	367	242	242	246	246	195	195	353	359	323	323
193	MLG2162	1	0.176367	EC(1)	MG10	125	125	278	278	213	213	152	152	333	333	358	364	314	314	196	196	361	367	242	242	243	243	198	198	353	353	329	329
194	MLG2163	1	0.176367	EC(1)	MG9	125	125	278	278	213	213	149	152	333	333	364	364	311	311	196	196	361	367	242	242	243	243	195	195	359	359	323	329
195	MLG2164	1	0.176367	EC(1)	MG9	125	125	278	278	213	213	149	149	333	333	364	364	314	314	196	196	0	0	226	226	243	243	195	195	353	359	329	329
196	MLG2165	1	0.176367	EC(1)	MG9	125	125	276	276	213	213	152	152	333	333	364	364	314	314	196	205	361	367	226	242	243	246	195	195	0	0	329	329
197	MLG2166	1	0.176367	EC(1)	MG10	125	125	276	276	213	213	152	152	0	0	358	364	311	314	196	196	361	367	242	242	243	243	195	198	353	359	329	329
198	MLG2167	1	0.176367	EC(1)	MG1	125	125	276	276	213	213	149	149	0	0	364	364	311	311	196	196	361	367	226	226	243	246	195	195	353	359	323	329
199	MLG2168	1	0.176367	EC(1)	MG6	125	125	276	276	213	228	149	152	333	333	358	364	311	311	196	196	367	367	226	226	246	246	195	195	359	359	323	323
200	MLG2169	1	0.176367	EG(1)	MG9	125	127	276	278	228	228	149	149	330	333	364	364	311	314	196	205	361	367	226	226	243	246	195	195	353	359	323	323
201	MLG2170	1	0.176367	EG(1)	MG1	125	129	276	276	228	228	149	152	333	333	0	0	314	314	196	196	361	367	226	242	243	243	195	195	353	359	323	329
202	MLG2171	1	0.176367	EG(1)	MG7	125	125	276	276	228	228	149	149	330	330	364	364	314	314	196	196	367	367	242	242	246	246	195	195	353	359	323	323
203	MLG2172	1	0.176367	EG(1)	MG6	125	125	276	276	228	228	149	149	330	333	364	364	311	311	196	196	367	367	242	242	243	246	195	195	359	359	323	323
204	MLG2173	1	0.176367	EG(1)	MG6	125	125	276	276	228	228	149	149	333	333	364	364	314	314	196	196	367	367	226	242	246	246	195	195	359	359	323	323
205	MLG2174	1	0.176367	EG(1)	MG6	125	125	276	276	228	228	149	149	333	333	364	364	311	311	196	196	361	367	242	242	246	246	195	195	359	359	323	323
207	MLG2176	1	0.176367	EG(1)	MG6	125	125	276	276	228	228	149	149	333	333	0	0	311	314	196	196	367	367	226	242	243	246	195	195	359	359	323	323
208	MLG2177	1	0.176367	ET(1)	MG10	127	127	278	278	228	228	149	149	333	333	0	0	314	314	196	202	361	367	226	242	243	243	195	195	353	359	329	329
209	MLG2178	1	0.176367	ET(1)	MG4	127	129	278	278	231	231	149	149	333	333	358	364	311	314	196	196	361	361	226	226	243	243	195	195	353	353	329	329
210	MLG2179	1	0.176367	ET(1)	MG4	127	129	278	278	225	225	152	152	333	333	0	0	311	314	196	202	361	361	226	226	243	243	195	195	353	353	323	329
211	MLG2180	1	0.176367	ET(1)	MG4	127	129	278	278	225	225	149	152	333	333	0	0	311	314	196	202	361	361	226	226	243	243	195	195	353	353	329	329
213	MLG2182	1	0.176367	ET(1)	MG4	127	129	278	278	213	213	152	152	330	333	358	364	311	314	196	202	361	361	226	226	243	243	195	195	353	353	329	329
214	MLG2183	1	0.176367	ET(1)	MG4	127	129	278	278	213	213	152	152	333	333	358	364	311	314	196	202	361	361	226	226	243	243	195	195	353	353	329	329
215	MLG2184	1	0.176367	ET(1)	MG4	127	129	278	278	213	213	152	152	333	333	358	364	311	314	196	202	361	361	226	242	243	243	195	195	353	353	323	329
217	MLG2186	1	0.176367	ET(1)	MG4	127	129	278	278	213	213	152	152	333	333	364	364	311	314	196	196	361	361	226	226	0	0	195	195	353	353	329	329
218	MLG2187	1	0.176367	ET(1)	MG4	127	129	278	278	213	213	152	152	333	333	0	0	311	314	196	202	361	361	226	226	243	243	195	195	353	353	329	329
219	MLG2188	1	0.176367	ET(1)	MG4	127	129	278	278	213	213	149	152	333	333	358	358	311	314	196	202	361	367	226	226	243	243	195	195	353	353	329	329
220	MLG2189	1	0.176367	ET(1)	MG4	127	129	278	278	213	213	149	149	333	333	358	364	311	314	196	202	361	367	226	226	0	0	195	195	0	0	329	329
222	MLG2191	1	0.176367	ET(1)	MG4	127	129	278	278	213	213	149	149	333	333	364	364	311	314	196	202	361	361	226	226	243	243	195	195	353	353	329	329
223	MLG2192	1	0.176367	ET(1)	MG4	127	129	278	278	213	213	149	149	333	333	364	364	311	314	196	202	361	361	226	226	243	243	195	195	0	0	329	329
225	MLG2194	1	0.176367	ET(1)	MG4	127	129	278	278	213	228	149	149	333	333	0	0	311	314	196	202	361	361	226	226	243	243	195	195	353	353	329	329
226	MLG2195	1	0.176367	ET(1)	MG4	127	129	278	278	228	228	152	152	333	333	364	364	314	314	196	205	361	361	226	226	243	243	195	195	353	353	323	329
227	MLG2196	1	0.176367	ET(1)	MG4	127	129	278	278	228	228	152	152	333	333	364	364	311	314	196	202	361	361	226	226	243	243	195	195	353	353	329	329
228	MLG2197	1	0.176367	ET(1)	MG4	127	129	278	278	228	228	149	152	333	333	364	364	311	314	196	202	361	361	226	226	243	243	0	0	353	353	329	329
230	MLG2199	1	0.176367	ET(1)	MG4	127	129	278	278	228	228	149	149	333	333	0	0	311	314	196	196	361	361	226	226	243	243	195	195	353	353	329	329
231	MLG2200	1	0.176367	ET(1)	MG4	127	129	278	278	0	0	149	149	333	333	364	364	314	314	196	202	361	361	226	226	243	243	195	195	353	353	329	329
232	MLG2201	1	0.176367	ET(1)	MG10	127	129	276	278	213	213	152	152	330	330	358	364	314	314	196	196	361	367	226	226	243	243	195	195	353	359	323	323
233	MLG2202	1	0.176367	ET(1)	MG10	127	129	276	278	213	213	152	152	330	333	358	364	314	314	196	205	361	367	226	226	243	243	195	195	353	359	323	323
234	MLG2203	1	0.176367	ET(1)	MG10	127	129	276	278	213	213	152	152	330	333	364	364	314	314	196	205	361	367	226	226	243	243	195	195	353	359	323	323
235	MLG2204	1	0.176367	ET(1)	MG4	127	129	276	278	213	213	152	152	330	333	364	364	311	314	202	202	361	361	226	226	243	243	195	195	353	353	329	329
236	MLG2205	1	0.176367	ET(1)	MG10	127	129	276	278	213	213	152	152	333	333	364	364	311	314	196	196	361	361	242	242	243	243	0	0	353	359	0	0
237	MLG2206	1	0.176367	ET(1)	MG10	127	129	276	278	213	213	149	152	330	333	358	364	314	314	196	205	361	367	226	226	243	243	195	195	359	359	323	323
238	MLG2207	1	0.176367	ET(1)	MG10	127	129	276	278	213	213	149	152	330	333	364	364	314	314	196	205	361	367	226	226	243	243	195	195	353	359	323	323
239	MLG2208	1	0.176367	ET(1)	MG10	127	129	276	278	213	213	149	152	330	333	364	364	314	314	196	205	361	367	226	242	243	243	195	195	353	359	323	323
240	MLG2209	1	0.176367	ET(1)	MG10	127	129	276	278	213	213	149	152	330	333	364	364	314	314	196	205	361	367	242	242	243	243	195	195	359	359	323	323
241	MLG2210	1	0.176367	ET(1)	MG9	127	129	276	278	228	228	149	152	330	333	364	364	311	314	196	202	361	367	226	226	243	243	195	195	353	359	323	329
242	MLG2211	1	0.176367	ET(1)	MG1	127	129	276	276	225	225	149	149	333	333	358	364	311	314	196	196	361	367	226	242	243	246	195	195	353	359	323	329
243	MLG2212	1	0.176367	ET(1)	MG10	127	129	276	276	213	213	152	152	333	333	364	364	314	314	196	196	361	367	226	226	243	243	195	195	353	359	323	323
244	MLG2213	1	0.176367	ET(1)	MG10	127	129	276	276	213	213	152	152	333	333	364	364	311	314	196	196	361	367	226	226	243	243	195	195	353	359	323	329
245	MLG2214	1	0.176367	ET(1)	MG10	127	129	276	276	213	213	152	152	333	333	0	0	311	314	196	202	361	367	226	242	243	246	0	0	0	0	323	329
246	MLG2215	1	0.176367	ET(1)	MG10	127	129	276	276	213	213	152	152	333	333	0	0	311	314	196	196	361	367	226	242	243	243	195	195	353	359	323	329
247	MLG2216	1	0.176367	ET(1)	MG10	127	129	276	276	213	213	149	152	333	333	364	364	314	314	196	205	361	361	242	242	243	243	195	195	353	359	323	329
248	MLG2217	1	0.176367	ET(1)	MG10	127	129	276	276	213	213	149	152	0	0	358	358	314	314	196	205	361	367	226	242	243	243	195	195	359	359	0	0
249	MLG2218	1	0.176367	ET(1)	MG1	127	129	276	276	213	213	149	149	330	333	358	364	314	314	196	196	361	367	226	226	243	243	195	195	353	359	323	323
250	MLG2219	1	0.176367	ET(1)	MG1	127	129	276	276	213	213	149	149	330	333	364	364	314	314	196	196	361	367	226	226	243	243	195	195	359	359	323	329
251	MLG2220	1	0.176367	ET(1)	MG1	127	129	276	276	213	213	149	149	330	333	364	364	311	314	196	196	361	367	226	242	243	243	195	195	353	359	323	329
252	MLG2221	1	0.176367	ET(1)	MG1	127	129	276	276	213	213	149	149	333	333	364	364	311	314	196	196	361	367	226	226	243	243	195	195	359	359	323	329
253	MLG2222	1	0.176367	ET(1)	MG1	127	129	276	276	213	228	149	149	333	333	358	358	311	314	196	196	361	367	226	242	243	243	0	0	353	359	0	0
254	MLG2223	1	0.176367	ET(1)	MG4	127	129	276	276	213	228	149	149	333	333	364	364	311	314	196	196	361	361	226	226	246	246	195	195	353	353	323	329
255	MLG2224	1	0.176367	ET(1)	MG4	127	129	0	0	225	225	152	152	333	333	0	0	311	314	202	202	361	361	226	226	243	243	195	195	353	353	0	0
256	MLG2225	1	0.176367	ET(1)	MG4	129	129	278	278	228	228	149	149	333	333	358	364	311	314	196	202	361	361	226	242	246	246	195	195	353	353	329	329
257	MLG2226	1	0.176367	ET(1)	MG1	129	129	276	276	213	228	149	149	333	333	364	364	311	314	196	202	361	367	226	242	243	243	195	195	353	359	329	329
258	MLG2227	1	0.176367	ET(1)	MG4	125	129	278	278	228	228	152	152	333	333	358	364	311	314	196	202	0	0	226	226	243	243	195	195	353	353	329	329
259	MLG2228	1	0.176367	ET(1)	MG9	125	129	276	278	228	228	149	149	330	333	0	0	0	0	196	196	361	367	226	226	243	243	195	195	353	359	323	323
260	MLG2229	1	0.176367	ET(1)	MG1	125	129	276	276	213	213	149	149	333	333	358	358	311	314	196	196	361	367	242	242	243	243	195	195	353	359	323	329
261	MLG2230	1	0.176367	ET(1)	MG1	125	129	276	276	213	228	149	149	333	333	364	364	311	314	196	196	361	367	226	242	243	243	195	195	353	359	323	329
262	MLG2231	1	0.176367	ET(1)	MG3	125	129	0	0	213	228	152	152	333	333	0	0	311	311	196	196	0	0	242	242	243	243	195	195	353	353	0	0
263	MLG2232	1	0.176367	ET(1)	MG4	125	125	278	278	228	228	152	152	333	333	0	0	311	314	196	202	361	361	226	226	243	243	0	0	353	359	329	329
264	MLG2233	1	0.176367	ET(1)	MG9	125	125	276	278	213	213	152	152	0	0	364	364	314	314	196	205	361	367	226	226	243	243	195	195	353	359	323	329
265	MLG2234	1	0.176367	ET(1)	MG7	125	125	276	276	231	231	149	152	330	330	358	358	0	0	196	196	361	367	226	242	243	246	195	195	359	359	323	323
266	MLG2235	1	0.176367	ET(1)	MG1	125	125	276	276	225	225	149	149	333	333	364	364	314	314	196	196	361	361	226	226	243	243	195	195	353	359	323	323
267	MLG2236	1	0.176367	IT(1)	MG6	127	127	276	276	231	231	149	149	333	333	364	364	311	314	196	196	367	367	226	226	246	246	195	195	359	359	323	323
268	MLG2237	1	0.176367	IT(1)	MG10	127	129	273	276	213	213	149	152	330	333	358	358	314	314	196	202	361	367	226	242	243	243	195	195	353	359	323	323
269	MLG2238	1	0.176367	IT(1)	MG10	127	129	276	278	213	213	149	152	330	333	364	364	314	314	196	202	361	367	226	242	243	243	195	195	353	359	323	323
270	MLG2239	1	0.176367	IT(1)	MG10	127	129	276	276	213	213	152	152	330	333	0	0	314	314	196	202	361	367	226	242	243	246	195	198	353	359	323	323
271	MLG2240	1	0.176367	IT(1)	MG10	127	129	276	276	213	213	149	152	330	333	358	364	314	314	196	202	361	367	226	242	243	246	195	198	353	353	323	323
273	MLG2242	1	0.176367	IT(1)	MG10	127	129	276	276	213	213	149	152	330	333	358	364	314	314	196	202	361	367	226	242	243	246	195	198	0	0	323	323
274	MLG2243	1	0.176367	IT(1)	MG10	127	129	276	276	213	213	149	152	330	333	358	364	314	314	196	202	361	367	226	242	243	246	195	195	353	359	323	329
275	MLG2244	1	0.176367	IT(1)	MG10	127	129	276	276	213	213	149	152	330	333	358	364	314	314	196	202	361	367	226	242	243	246	195	195	353	359	323	323
276	MLG2245	1	0.176367	IT(1)	MG10	127	129	276	276	213	213	149	152	330	333	358	364	314	314	196	202	361	367	226	242	0	0	195	195	353	359	323	323
277	MLG2246	1	0.176367	IT(1)	MG10	127	129	276	276	213	213	0	0	330	333	0	0	314	314	196	205	361	367	226	242	243	243	195	195	353	359	323	323
278	MLG2247	1	0.176367	IT(1)	MG1	127	129	276	276	213	228	149	149	333	333	364	364	311	314	196	196	361	367	226	242	243	243	195	195	359	359	323	329
279	MLG2248	1	0.176367	IT(1)	MG10	127	129	0	0	213	213	149	152	0	0	364	364	314	314	196	196	367	367	242	242	243	243	195	195	353	353	0	0
280	MLG2249	1	0.176367	IT(1)	MG6	129	129	276	276	213	228	152	152	333	333	358	364	311	314	196	196	367	367	242	242	246	246	195	195	359	359	323	329
281	MLG2250	1	0.176367	IT(1)	MG1	129	129	0	0	213	213	149	149	330	333	358	364	311	314	196	205	0	0	226	226	243	243	195	195	359	359	0	0
282	MLG2251	1	0.176367	IT(1)	MG2	129	129	0	0	213	213	149	149	333	333	358	358	311	311	196	196	361	367	0	0	243	246	195	195	0	0	323	323
283	MLG2252	1	0.176367	IT(1)	MG9	125	127	276	276	213	231	149	149	333	333	358	364	0	0	202	202	367	367	226	242	243	246	195	198	353	359	0	0
284	MLG2253	1	0.176367	IT(1)	MG3	125	129	273	278	213	213	149	149	333	333	0	0	0	0	196	196	367	367	226	242	243	246	195	195	353	359	0	0
285	MLG2254	1	0.176367	IT(1)	MG1	125	129	278	278	231	231	149	152	333	333	358	358	311	314	196	196	0	0	226	242	243	243	195	195	353	359	323	323
286	MLG2255	1	0.176367	IT(1)	MG9	125	129	278	278	228	228	152	152	330	333	364	364	0	0	196	205	367	367	226	242	243	243	195	195	359	359	323	323
287	MLG2256	1	0.176367	IT(1)	MG3	125	129	273	276	213	213	149	149	0	0	358	364	311	311	196	196	361	361	226	242	243	246	195	195	359	359	0	0
288	MLG2257	1	0.176367	IT(1)	MG7	125	129	276	278	213	213	149	149	330	330	358	358	311	314	196	196	361	367	242	242	246	246	195	195	359	359	323	323
289	MLG2258	1	0.176367	IT(1)	MG9	125	129	276	278	213	213	149	149	330	333	364	364	311	314	196	205	361	367	226	242	243	243	195	195	353	359	323	323
290	MLG2259	1	0.176367	IT(1)	MG9	125	129	276	278	228	228	152	152	330	333	364	364	311	314	196	205	0	0	226	226	243	243	195	195	353	359	323	323
291	MLG2260	1	0.176367	IT(1)	MG9	125	129	276	278	228	228	149	152	330	333	364	364	311	314	196	205	361	367	226	226	246	246	195	195	353	359	323	323
292	MLG2261	1	0.176367	IT(1)	MG9	125	129	276	276	231	231	152	152	330	333	364	364	314	314	196	202	361	367	226	242	243	243	195	195	353	353	323	323
293	MLG2262	1	0.176367	IT(1)	MG1	125	129	276	276	231	231	149	152	333	333	358	358	311	314	196	196	361	367	226	242	243	246	195	195	353	359	323	329
295	MLG2264	1	0.176367	IT(1)	MG1	125	129	276	276	231	231	149	152	333	333	0	0	311	314	196	205	367	367	226	242	243	246	195	195	353	359	0	0
296	MLG2265	1	0.176367	IT(1)	MG1	125	129	276	276	231	231	149	152	333	333	0	0	311	314	196	196	361	367	226	242	243	243	195	198	353	359	323	329
297	MLG2266	1	0.176367	IT(1)	MG1	125	129	276	276	231	231	149	152	333	333	0	0	311	314	196	196	361	367	226	242	243	246	195	195	353	359	323	329
298	MLG2267	1	0.176367	IT(1)	MG9	125	129	276	276	231	231	149	149	330	333	358	364	314	314	196	202	361	367	226	226	243	246	195	195	353	359	323	323
299	MLG2268	1	0.176367	IT(1)	MG1	125	129	276	276	231	231	149	149	333	333	364	364	311	314	196	196	361	367	226	242	243	246	195	195	353	359	323	323
300	MLG2269	1	0.176367	IT(1)	MG1	125	129	276	276	231	231	149	149	333	333	364	364	311	314	196	196	361	367	226	242	243	246	195	195	353	359	0	0
301	MLG2270	1	0.176367	IT(1)	MG1	125	129	276	276	231	231	149	149	333	333	364	364	311	314	196	196	361	367	226	242	243	246	195	195	359	359	323	329
302	MLG2271	1	0.176367	IT(1)	MG1	125	129	276	276	231	231	149	149	333	333	0	0	311	314	196	196	361	367	226	242	243	246	195	195	353	359	323	329
303	MLG2272	1	0.176367	IT(1)	MG1	125	129	276	276	231	231	149	149	333	333	0	0	311	314	196	196	361	367	226	242	243	246	195	195	353	359	323	323
304	MLG2273	1	0.176367	IT(1)	MG1	125	129	276	276	231	231	0	0	333	333	358	364	311	314	196	196	361	367	226	242	243	246	195	195	353	359	323	329
305	MLG2274	1	0.176367	IT(1)	MG1	125	129	276	276	213	231	149	152	333	333	358	364	311	314	196	196	361	367	226	242	243	243	195	195	353	359	323	323
308	MLG2276	1	0.176367	IT(1)	MG1	125	129	276	276	213	231	149	149	333	333	358	358	311	314	196	196	361	367	226	242	243	246	195	195	353	359	323	329
309	MLG2277	1	0.176367	IT(1)	MG1	125	129	276	276	213	231	149	149	333	333	358	358	311	314	196	196	367	367	226	242	243	243	195	195	353	359	323	323
310	MLG2278	1	0.176367	IT(1)	MG1	125	129	276	276	213	231	149	149	333	333	358	364	311	314	196	196	361	367	226	242	243	246	195	195	353	359	323	329
311	MLG2279	1	0.176367	IT(1)	MG1	125	129	276	276	213	231	149	149	333	333	358	364	311	314	196	196	361	367	226	242	246	246	195	195	353	359	323	329
312	MLG2280	1	0.176367	IT(1)	MG1	125	129	276	276	213	231	149	149	333	333	358	364	311	314	196	196	361	367	226	242	0	0	195	195	353	359	323	329
313	MLG2281	1	0.176367	IT(1)	MG1	125	129	276	276	213	231	149	149	333	333	0	0	311	314	196	196	361	367	226	242	243	246	195	195	353	359	323	329
314	MLG2282	1	0.176367	IT(1)	MG10	125	129	276	276	213	213	152	152	330	333	0	0	314	314	196	202	361	367	226	242	243	246	195	198	353	359	323	323
315	MLG2283	1	0.176367	IT(1)	MG10	125	129	276	276	213	213	152	152	333	333	364	364	311	314	196	196	361	367	226	226	243	243	195	195	353	359	323	329
316	MLG2284	1	0.176367	IT(1)	MG10	125	129	276	276	213	213	149	152	330	333	358	364	314	314	196	202	361	367	226	242	243	246	195	198	353	359	323	323
317	MLG2285	1	0.176367	IT(1)	MG9	125	129	276	276	213	213	149	152	330	333	364	364	314	314	196	202	361	367	226	242	243	243	195	195	353	359	323	323
318	MLG2286	1	0.176367	IT(1)	MG10	125	129	276	276	213	213	149	152	330	333	0	0	314	314	196	202	361	367	226	242	243	246	195	198	353	359	323	323
319	MLG2287	1	0.176367	IT(1)	MG1	125	129	276	276	213	213	149	152	333	333	358	358	311	314	196	196	361	367	226	242	243	246	195	195	353	359	323	329
320	MLG2288	1	0.176367	IT(1)	MG1	125	129	276	276	213	213	149	152	333	333	358	364	311	314	196	196	361	367	226	242	243	243	195	195	353	359	323	323
321	MLG2289	1	0.176367	IT(1)	MG1	125	129	276	276	213	213	149	152	333	333	358	364	311	314	196	196	361	367	226	242	243	246	195	198	353	359	323	329
323	MLG2291	1	0.176367	IT(1)	MG1	125	129	276	276	213	213	149	152	333	333	358	364	311	314	196	196	361	367	226	242	243	246	195	195	353	359	0	0
324	MLG2292	1	0.176367	IT(1)	MG1	125	129	276	276	213	213	149	152	333	333	358	364	311	314	196	196	361	367	226	242	0	0	195	195	353	359	323	329
326	MLG2294	1	0.176367	IT(1)	MG1	125	129	276	276	213	213	149	152	333	333	364	364	311	314	196	196	0	0	226	242	246	246	195	195	353	359	0	0
327	MLG2295	1	0.176367	IT(1)	MG1	125	129	276	276	213	213	149	152	333	333	0	0	311	314	196	196	361	367	226	242	243	246	195	195	353	359	323	329
328	MLG2296	1	0.176367	IT(1)	MG1	125	129	276	276	213	213	149	152	333	333	0	0	311	314	196	196	361	367	226	242	243	246	195	195	353	359	0	0
329	MLG2297	1	0.176367	IT(1)	MG1	125	129	276	276	213	213	149	149	330	333	358	364	0	0	196	205	0	0	0	0	0	0	195	198	359	359	0	0
330	MLG2298	1	0.176367	IT(1)	MG1	125	129	276	276	213	213	149	149	333	333	358	358	314	314	196	196	361	367	226	226	246	246	195	195	359	359	323	329
331	MLG2299	1	0.176367	IT(1)	MG1	125	129	276	276	213	213	149	149	333	333	358	358	311	314	196	196	361	367	226	242	243	246	195	195	353	359	323	329
332	MLG2300	1	0.176367	IT(1)	MG1	125	129	276	276	213	213	149	149	333	333	358	364	311	314	196	196	361	367	226	242	243	246	195	198	353	359	323	329
333	MLG2301	1	0.176367	IT(1)	MG1	125	129	276	276	213	213	149	149	333	333	358	364	311	314	196	196	361	367	226	242	243	246	195	195	353	359	323	329
334	MLG2302	1	0.176367	IT(1)	MG1	125	129	276	276	213	213	149	149	333	333	358	364	311	314	196	196	361	367	226	242	243	246	195	195	359	359	0	0
335	MLG2303	1	0.176367	IT(1)	MG1	125	129	276	276	213	213	149	149	333	333	358	364	311	314	196	196	361	367	226	242	246	246	195	195	353	359	0	0
336	MLG2304	1	0.176367	IT(1)	MG1	125	129	276	276	213	213	149	149	333	333	358	364	311	314	196	196	0	0	226	242	243	246	195	195	353	359	323	329
337	MLG2305	1	0.176367	IT(1)	MG1	125	129	276	276	213	213	149	149	333	333	364	364	311	314	196	196	361	367	226	242	243	246	195	195	353	359	323	329
338	MLG2306	1	0.176367	IT(1)	MG1	125	129	276	276	213	213	149	149	333	333	364	364	0	0	196	196	361	367	226	242	243	246	195	195	353	359	0	0
339	MLG2307	1	0.176367	IT(1)	MG1	125	129	276	276	213	213	149	149	333	333	0	0	311	314	196	196	361	367	226	242	243	243	195	195	353	359	323	329
340	MLG2308	1	0.176367	IT(1)	MG1	125	129	276	276	213	213	149	149	333	333	0	0	311	314	196	196	367	367	226	242	243	246	195	195	359	359	323	323
341	MLG2309	1	0.176367	IT(1)	MG1	125	129	276	276	213	213	149	149	333	333	0	0	311	311	196	196	361	367	226	242	0	0	195	195	359	359	323	329
342	MLG2310	1	0.176367	IT(1)	MG1	125	129	276	276	228	228	149	149	333	333	358	364	0	0	196	196	361	367	226	242	0	0	195	195	353	359	323	329
343	MLG2311	1	0.176367	IT(1)	MG1	125	129	0	0	231	231	149	152	333	333	358	358	311	314	196	196	367	367	226	242	243	246	195	195	359	359	323	323
344	MLG2312	1	0.176367	IT(1)	MG1	125	129	0	0	213	231	149	152	333	333	358	364	311	314	196	196	361	367	226	242	243	246	195	195	353	359	323	329
345	MLG2313	1	0.176367	IT(1)	MG9	125	129	0	0	213	231	149	149	333	333	364	364	311	314	202	202	361	367	226	226	243	246	195	195	353	359	323	323
346	MLG2314	1	0.176367	IT(1)	MG1	125	129	0	0	213	231	149	149	333	333	364	364	311	314	196	196	361	367	226	242	243	243	195	195	353	359	323	329
347	MLG2315	1	0.176367	IT(1)	MG1	125	129	0	0	213	213	149	152	333	333	358	364	311	314	196	196	361	367	226	242	246	246	195	195	353	359	323	329
348	MLG2316	1	0.176367	IT(1)	MG3	125	129	0	0	213	213	149	152	333	333	0	0	311	314	196	202	367	367	226	242	246	246	195	195	353	359	0	0
349	MLG2317	1	0.176367	IT(1)	MG9	125	129	0	0	213	213	149	152	0	0	364	364	0	0	202	202	0	0	226	226	246	246	195	195	353	359	0	0
350	MLG2318	1	0.176367	IT(1)	MG1	125	129	0	0	213	213	149	149	333	333	358	358	311	314	196	196	361	367	226	242	243	246	195	195	359	359	323	329
351	MLG2319	1	0.176367	IT(1)	MG3	125	129	0	0	213	213	149	149	0	0	0	0	0	0	196	196	361	361	226	242	243	243	195	195	353	353	0	0
352	MLG2320	1	0.176367	IT(1)	MG3	125	125	273	273	213	213	152	152	333	333	358	364	311	314	196	196	361	367	226	226	246	246	195	198	359	359	0	0
353	MLG2321	1	0.176367	IT(1)	MG3	125	125	273	273	213	228	149	152	330	333	364	364	0	0	196	196	361	361	226	242	243	243	195	195	353	353	0	0
354	MLG2322	1	0.176367	IT(1)	MG1	125	125	276	278	213	213	149	149	333	333	358	364	311	314	196	196	361	367	226	242	243	246	195	195	359	359	0	0
355	MLG2323	1	0.176367	IT(1)	MG8	125	125	276	276	231	231	152	152	333	333	358	358	311	314	196	196	367	367	242	242	246	246	195	198	359	359	323	323
356	MLG2324	1	0.176367	IT(1)	MG8	125	125	276	276	231	231	149	152	333	333	358	358	311	314	196	196	367	367	242	242	243	246	195	195	359	359	323	323
359	MLG2327	1	0.176367	IT(1)	MG8	125	125	276	276	231	231	149	152	333	333	358	364	311	314	196	196	367	367	242	242	246	246	195	195	359	359	323	329
360	MLG2328	1	0.176367	IT(1)	MG8	125	125	276	276	231	231	149	152	333	333	0	0	311	314	196	196	367	367	242	242	246	246	195	198	359	359	323	323
361	MLG2329	1	0.176367	IT(1)	MG7	125	125	276	276	231	231	149	149	330	330	358	364	311	311	205	205	367	367	226	242	243	246	195	195	353	359	0	0
362	MLG2330	1	0.176367	IT(1)	MG8	125	125	276	276	231	231	149	149	333	333	358	358	311	314	196	196	367	367	242	242	246	246	195	195	359	359	323	329
363	MLG2331	1	0.176367	IT(1)	MG8	125	125	276	276	231	231	149	149	333	333	0	0	311	311	196	196	367	367	226	242	243	246	195	195	359	359	0	0
364	MLG2332	1	0.176367	IT(1)	MG6	125	125	276	276	225	225	149	149	333	333	364	364	311	311	196	196	367	367	226	242	246	246	195	195	359	359	323	323
365	MLG2333	1	0.176367	IT(1)	MG1	125	125	276	276	213	231	149	149	330	330	0	0	311	314	196	196	361	367	226	242	246	246	195	195	353	359	323	329
366	MLG2334	1	0.176367	IT(1)	MG6	125	125	276	276	213	231	149	149	333	333	358	358	311	314	196	205	0	0	0	0	243	246	195	198	0	0	0	0
367	MLG2335	1	0.176367	IT(1)	MG10	125	125	276	276	213	213	152	152	330	333	358	364	314	314	196	202	361	367	226	242	243	246	195	198	0	0	323	323
368	MLG2336	1	0.176367	IT(1)	MG1	125	125	276	276	213	213	149	149	330	333	358	364	311	314	196	202	361	367	226	242	0	0	195	195	353	359	329	329
369	MLG2337	1	0.176367	IT(1)	MG1	125	125	276	276	213	213	149	149	330	333	0	0	311	314	196	196	361	367	226	242	243	246	195	195	353	359	0	0
370	MLG2338	1	0.176367	IT(1)	MG1	125	125	276	276	213	213	149	149	333	333	0	0	311	314	196	196	361	367	226	242	243	246	195	195	0	0	323	323
371	MLG2339	1	0.176367	IT(1)	MG1	125	125	276	276	213	213	149	149	0	0	364	364	0	0	196	196	361	367	0	0	243	246	195	195	359	359	0	0
372	MLG2340	1	0.176367	IT(1)	MG6	125	125	276	276	213	228	149	149	333	333	358	358	311	314	196	196	367	367	226	242	243	246	195	195	359	359	323	329
373	MLG2341	1	0.176367	IT(1)	MG6	125	125	276	276	228	228	149	149	333	333	358	358	311	311	196	196	367	367	242	242	246	246	195	195	359	359	323	323
374	MLG2342	1	0.176367	IT(1)	MG6	125	125	276	276	228	228	149	149	333	333	358	364	311	311	196	196	367	367	226	242	246	246	195	195	359	359	323	323
375	MLG2343	1	0.176367	IT(1)	MG6	125	125	276	276	228	228	149	149	333	333	364	364	311	311	196	196	367	367	226	242	246	246	195	195	359	359	323	323
376	MLG2344	1	0.176367	IT(1)	MG3	125	125	0	0	213	231	149	149	333	333	358	364	311	314	196	196	367	367	226	242	246	246	195	195	353	359	0	0
377	MLG2345	1	0.176367	IT(1)	MG6	0	0	276	278	213	231	149	152	333	333	358	358	311	311	196	196	367	367	226	242	246	246	195	195	359	359	0	0
378	MLG2346	1	0.176367	IT(1)	MG7	0	0	276	276	213	231	152	152	330	330	358	364	311	311	196	196	361	367	0	0	246	246	195	198	353	359	323	329
379	MLG2347	1	0.176367	IT(1)	MG1	0	0	276	276	213	231	149	149	0	0	358	364	314	314	196	196	0	0	226	242	0	0	195	195	353	359	0	0
380	MLG2348	1	0.176367	IT(1)	MG9	0	0	276	276	213	231	0	0	333	333	0	0	311	314	196	202	361	367	0	0	243	246	195	195	0	0	323	323
381	MLG2349	1	0.176367	IT(1)	MG9	0	0	276	276	228	228	152	152	333	333	0	0	314	314	202	202	361	367	226	242	243	246	195	195	353	353	323	323
382	MLG2350	1	0.176367	MX(1)	MG5	127	129	278	278	213	213	149	149	333	333	358	358	314	314	202	202	361	361	226	226	243	243	198	198	353	353	329	329
383	MLG2351	1	0.176367	MX(1)	MG5	127	129	278	278	213	213	149	149	333	333	358	364	314	314	202	205	361	361	226	226	243	243	198	198	353	353	329	329
386	MLG2354	1	0.176367	MX(1)	MG5	127	129	278	278	213	213	149	149	333	333	364	364	314	314	202	202	361	361	226	226	243	246	198	198	353	353	329	329
387	MLG2355	1	0.176367	MX(1)	MG5	127	129	278	278	213	213	149	149	333	333	0	0	314	314	202	202	361	361	226	226	243	243	198	198	359	359	329	329
388	MLG2356	1	0.176367	MX(1)	MG5	127	129	278	278	213	228	149	149	333	333	358	358	314	314	202	202	361	361	226	226	243	243	198	198	353	353	329	329
389	MLG2357	1	0.176367	MX(1)	MG5	127	129	276	278	213	213	149	149	333	333	358	364	314	314	202	202	361	361	226	226	243	243	198	198	353	353	329	329
390	MLG2358	1	0.176367	MX(1)	MG10	127	129	276	276	213	213	152	152	330	333	358	364	314	314	196	205	361	367	226	242	243	243	195	195	353	359	323	323
391	MLG2359	1	0.176367	MX(1)	MG10	127	129	276	276	213	213	149	152	330	333	364	364	314	314	196	205	361	367	226	242	243	243	195	195	353	359	323	323
392	MLG2360	1	0.176367	MX(1)	MG5	127	129	276	276	0	0	149	149	333	333	364	364	314	314	202	202	361	361	242	242	243	243	198	198	353	353	329	329
393	MLG2361	1	0.176367	MX(1)	MG5	129	129	278	278	213	213	149	149	333	333	358	358	314	314	202	202	361	361	226	226	243	243	198	198	353	353	329	329
394	MLG2362	1	0.176367	MX(1)	MG5	125	127	278	278	213	213	149	149	333	333	0	0	314	314	196	202	361	361	226	226	243	243	198	198	359	359	329	329
395	MLG2363	1	0.176367	MX(1)	MG9	125	129	278	278	228	228	149	149	330	333	364	364	314	314	196	205	361	367	226	226	243	243	195	195	353	359	323	323
396	MLG2364	1	0.176367	MX(1)	MG9	125	129	276	278	213	213	152	152	330	333	358	364	311	314	196	196	361	367	226	242	243	243	195	195	353	359	323	323
397	MLG2365	1	0.176367	MX(1)	MG9	125	129	276	278	213	213	149	152	330	333	358	364	311	314	196	205	361	361	226	226	243	243	195	195	353	359	323	323
398	MLG2366	1	0.176367	MX(1)	MG9	125	129	276	278	213	213	149	152	330	333	364	364	314	314	196	196	361	367	226	226	243	243	195	195	353	359	323	323
399	MLG2367	1	0.176367	MX(1)	MG9	125	129	276	278	213	228	149	152	330	333	364	364	314	314	196	205	361	367	226	242	243	243	195	195	353	359	323	323
400	MLG2368	1	0.176367	MX(1)	MG9	125	129	276	278	213	228	149	152	330	333	364	364	314	314	196	196	361	367	226	226	243	243	195	195	353	359	323	323
401	MLG2369	1	0.176367	MX(1)	MG9	125	129	276	278	228	228	149	152	330	333	358	364	311	314	196	205	361	367	226	226	243	246	195	195	353	359	323	323
403	MLG2370	1	0.176367	MX(1)	MG9	125	129	276	278	228	228	149	152	330	333	364	364	311	314	205	205	361	367	226	242	243	246	195	195	353	359	323	323
404	MLG2371	1	0.176367	MX(1)	MG9	125	129	276	278	228	228	149	152	330	333	364	364	311	314	202	202	361	367	226	242	243	246	195	195	353	359	323	323
405	MLG2372	1	0.176367	MX(1)	MG9	125	129	276	278	228	228	149	152	330	333	364	364	311	314	196	205	361	361	226	242	243	243	195	195	353	353	323	323
408	MLG2375	1	0.176367	MX(1)	MG9	125	129	276	278	228	228	149	152	333	333	364	364	311	314	196	196	361	367	226	226	243	243	195	195	353	353	323	323
409	MLG2376	1	0.176367	MX(1)	MG9	125	129	276	278	228	228	149	152	0	0	364	364	311	314	0	0	361	367	226	242	243	246	195	195	353	359	323	323
410	MLG2377	1	0.176367	MX(1)	MG1	125	129	276	278	228	228	149	149	333	333	358	358	311	314	196	196	361	367	226	242	243	246	195	195	353	359	323	323
411	MLG2378	1	0.176367	MX(1)	MG9	125	129	276	276	213	213	149	152	330	333	364	364	314	314	196	205	361	367	226	242	243	243	195	195	353	359	323	323
412	MLG2379	1	0.176367	MX(1)	MG1	125	129	276	276	213	213	149	149	333	333	358	364	311	314	196	196	361	367	242	242	243	246	195	198	353	359	323	323
413	MLG2380	1	0.176367	MX(1)	MG9	125	129	276	278	228	228	149	152	330	333	364	364	311	314	196	205	361	367	226	242	243	246	195	195	353	359	323	323
414	MLG2381	1	0.176367	MX(1)	MG9	125	129	276	276	228	228	149	152	330	333	364	364	314	314	196	202	361	367	226	242	243	243	195	195	353	359	323	323
415	MLG2382	1	0.176367	MX(1)	MG9	125	129	276	278	213	228	149	152	330	333	364	364	311	314	196	205	361	367	226	242	243	246	195	195	353	359	323	323
416	MLG2383	1	0.176367	MX(1)	MG6	125	125	276	276	225	225	152	152	0	0	358	364	311	311	196	196	367	367	242	242	246	246	195	195	359	359	323	323
417	MLG2384	1	0.176367	MX(1)	MG6	125	125	276	276	225	225	149	149	333	333	358	358	311	314	0	0	367	367	242	242	246	246	195	195	359	359	323	323
418	MLG2385	1	0.176367	MX(1)	MG6	125	125	276	276	225	225	149	149	333	333	358	364	311	314	196	196	367	367	242	242	246	246	195	195	359	359	323	323
419	MLG2386	1	0.176367	MX(1)	MG6	125	125	276	276	225	225	149	149	333	333	364	364	311	314	196	196	367	367	242	242	243	246	195	195	359	359	323	323
420	MLG2387	1	0.176367	MX(1)	MG6	125	125	276	276	225	225	149	149	333	333	364	364	311	314	196	196	367	367	242	242	246	246	195	195	359	359	323	323
421	MLG2388	1	0.176367	MX(1)	MG1	125	125	276	276	213	213	149	149	333	333	364	364	311	311	196	196	361	367	226	226	243	243	195	195	353	359	323	329
422	MLG2389	1	0.176367	MX(1)	MG1	125	125	276	276	213	228	149	149	333	333	358	364	311	311	196	196	361	367	226	242	243	246	195	195	359	359	323	323
423	MLG2390	1	0.176367	MX(1)	MG9	125	125	276	276	228	228	152	152	330	330	358	364	311	314	196	205	361	367	242	242	243	243	195	195	353	359	323	323
424	MLG2391	1	0.176367	MX(1)	MG7	125	125	276	276	228	228	152	152	330	330	364	364	311	314	196	196	367	367	242	242	243	246	195	195	353	359	323	323
425	MLG2392	1	0.176367	MX(1)	MG6	125	125	276	276	228	228	149	149	333	333	358	358	311	314	196	205	367	367	226	242	246	246	195	195	359	359	323	323
426	MLG2393	1	0.176367	MX(1)	MG6	125	125	276	276	228	228	149	149	333	333	358	364	311	314	196	196	367	367	226	226	243	246	195	195	359	359	323	323
427	MLG2394	1	0.176367	MX(1)	MG9	125	129	276	278	228	228	149	152	330	333	364	364	311	314	196	205	361	367	226	242	243	246	195	195	353	359	323	323
428	MLG2395	1	0.176367	PK(1)	MG6	129	129	278	278	228	228	149	149	333	333	364	364	311	311	196	196	367	367	226	242	246	246	195	195	359	359	323	323
429	MLG2396	1	0.176367	PK(1)	MG9	129	129	276	278	213	228	149	152	333	333	364	364	311	314	196	205	361	367	226	226	243	243	195	195	353	359	323	323
430	MLG2397	1	0.176367	PK(1)	MG3	125	129	273	276	213	225	149	149	333	333	358	364	311	314	196	196	367	367	226	226	246	246	195	195	359	359	323	323
431	MLG2398	1	0.176367	PK(1)	MG3	125	129	273	276	213	213	149	149	333	333	358	364	311	314	196	196	367	367	226	242	246	246	195	195	359	359	323	323
432	MLG2399	1	0.176367	PK(1)	MG9	125	129	276	278	228	228	149	152	330	333	364	364	311	314	196	205	367	367	226	226	243	243	195	195	353	359	323	323
433	MLG2400	1	0.176367	PK(1)	MG6	125	125	276	276	213	228	149	149	333	333	364	364	311	311	196	196	367	367	226	242	246	246	195	195	359	359	323	323
