# Supplementary material for: Molecular Characterization of Wheat Stripe Rust Pathogen (Puccinia striiformis f. sp. tritici) Collections from Nine Countries
Source: Int J Mol Sci. 2021 Aug 31;22(17):9457. doi: 10.3390/ijms22179457 (PMC8430876; doi:10.3390/ijms22179457)
Supplement: Supplementary file 1 [file ijms-22-09457-s001.zip › SupTableS3.xlsx]

## Sheet: Sheet1
Supplementary Table S3. Allele frequencies and heterozygosity of ten molecular groups (MG) of Puccinia striiformis f. sp. tritici.
Locus	Allele (bp)	Freq. (%)	MG1	MG2	MG3	MG4	MG5	MG6	MG7	MG8	MG9	MG10
CPS02	125	49.02	50.901	0	64.286	5	7.143	82.192	83.333	74.359	57.784	12.698
	127	12.745	7.658	0	0	42.5	45.238	2.055	0	0	2.096	50
	129	38.235	41.441	100	35.714	52.5	47.619	15.753	16.667	25.641	40.12	37.302
	Het.	69.16	84.6847	0	71.4286	90	90.4762	27.3973	20	51.2821	80.8383	80.9524
CPS04	273	1.186	0	0	60	0	0	0	0	0	0	0.82
	276	68.339	92.857	100	35	3.846	9.524	89.333	96.875	93.59	57.53	64.754
	278	30.474	7.143	0	5	96.154	90.476	10.667	3.125	6.41	42.47	34.426
	Het.	33.94	10.4762	0	80	2.5641	9.52381	8	6.25	12.8205	78.9157	34.4262
CPS08	213	45.826	57.589	100	64.286	52.564	95	11.644	15.625	0	33.136	95.238
	225	4.973	3.571	0	10.714	14.103	0	21.918	0	0	0.592	0
	228	34.813	14.732	0	21.429	30.769	5	60.959	56.25	0	63.609	3.968
	231	14.387	24.107	0	3.571	2.564	0	5.479	28.125	100	2.663	0.794
	Het.	14.74	20.5357	0	28.5714	12.8205	10	21.9178	6.25	0	17.7515	3.1746
CPS13	149	67.96	85.586	100	71.429	52.5	100	91.892	70	85.897	48.788	36.29
	152	32.04	14.414	0	28.571	47.5	0	8.108	30	14.103	51.212	63.71
	Het.	40.25	28.8288	0	14.2857	10	0	5.40541	20	23.0769	76.9697	69.3548
RJ8N	330	24.503	10.185	0	20.833	3.75	2.381	2.703	96.875	0	46.687	42.373
	333	75.497	89.815	100	79.167	96.25	97.619	97.297	3.125	100	53.313	57.627
	Het.	37.79	11.1111	0	25	7.5	4.7619	5.40541	6.25	0	83.7349	77.9661
RJ18	358	36.621	44.086	13.889	50	15.625	39.474	55.479	65.625	98.649	9.81	41.964
	364	63.379	55.914	86.111	50	84.375	60.526	44.521	34.375	1.351	90.19	58.036
	Het.	27.15	51.6129	5.55556	60	25	47.3684	15.0685	18.75	2.7027	8.22785	69.6429
RJ20	311	47.08	50	100	63.636	48.718	0	70.946	63.333	57.692	44.136	7.258
	314	52.92	50	0	36.364	51.282	100	29.054	36.667	42.308	55.864	92.742
	Het.	63.87	83.1776	0	72.7273	82.0513	0	50	60	74.359	84.5679	14.5161
RJ21	196	72.074	90.179	100	92.857	53.75	4.762	98.649	78.125	100	53.293	61.111
	202	11.259	4.464	0	3.571	38.75	90.476	0	0	0	8.383	15.079
	205	16.667	5.357	0	3.571	7.5	4.762	1.351	21.875	0	38.323	23.81
	Het.	41.84	14.2857	0	14.2857	77.5	14.2857	2.7027	6.25	0	79.0419	77.7778
Pstp002	361	42.831	47.17	66.667	26.923	94.737	100	4.054	12.5	1.282	47.879	48.387
	367	57.169	52.83	33.333	73.077	5.263	0	95.946	87.5	98.718	52.121	51.613
	Het.	59.89	90.566	66.6667	7.69231	10.5263	0	8.10811	25	2.5641	90.9091	90.3226
Pstp003	226	55.367	59.174	100	50	91.25	95.238	20.946	6.667	3.947	67.56	52.381
	242	44.633	40.826	0	50	8.75	4.762	79.054	93.333	96.053	32.44	47.619
	Het.	47.76	74.3119	0	57.1429	7.5	0	25.6757	13.3333	7.89474	61.3095	76.1905
Pstp006	243	58.845	66.99	82.353	35.714	89.474	95.238	9.333	9.375	2.564	77.515	70.161
	246	41.155	33.01	17.647	64.286	10.526	4.762	90.667	90.625	97.436	22.485	29.839
	Het.	32.49	50.4854	23.5294	28.5714	5.26316	9.52381	16	18.75	5.12821	36.6864	59.6774
Pstp029	195	91.266	92.793	100	96.429	100	0	96	96.875	93.59	99.112	80
	198	8.734	7.207	0	3.571	0	100	4	3.125	6.41	0.888	20
	Het.	9.27	14.4144	0	7.14286	0	0	8	6.25	12.8205	1.77515	33.3333
Pstp001	353	42.559	42.342	52.941	35.714	97.297	88.095	2.703	16.667	8.974	49.387	50.833
	359	57.441	57.658	47.059	64.286	2.703	11.905	97.297	83.333	91.026	50.613	49.167
	Het.	59.35	82.8829	94.1176	28.5714	5.40541	4.7619	5.40541	33.3333	7.69231	91.411	85
Pstp005	323	76.42	59.896	50	100	6.41	2.381	97.222	96.429	97.297	95.152	85.833
	329	23.58	40.104	50	0	93.59	97.619	2.778	3.571	2.703	4.848	14.167
	Het.	21.4	73.9583	88.8889	0	12.8205	4.7619	2.77778	7.14286	5.40541	4.84848	11.6667
Mean	Het.	39.9214	49.3808	19.9113	35.3871	24.9251	13.9617	14.4189	17.6828	14.6962	56.9277	56.0001
