# Supplementary material for: Molecular Characterization of Wheat Stripe Rust Pathogen (Puccinia striiformis f. sp. tritici) Collections from Nine Countries
Source: Int J Mol Sci. 2021 Aug 31;22(17):9457. doi: 10.3390/ijms22179457 (PMC8430876; doi:10.3390/ijms22179457)
Supplement: Supplementary file 1 [file ijms-22-09457-s001.zip › SupTableS4.xlsx]

## Sheet: Sheet1
Supplementary Table S4. Allele frequencies and heterozygosity of Puccinia striformis f. sp. tritici collections from nine countries.
Locus	Allele/n	Canada	China	Ecuador	Egypt	Ethiopia	Italy	Mexico	Pakistan	USA
CPS02	125	60.714	58.209	37.5	88.889	10	54.331	45.604	43.75	60.662
	127	3.571	8.955	4.545	5.556	42.308	7.087	11.538	0	11.397
	129	35.714	32.836	57.955	5.556	47.692	38.583	42.857	56.25	27.941
	Het.	71.4286	74.6269	38.6364	22.2222	89.2308	73.2283	82.4176	62.5	57.3529
CPS04	273	0	0	1.19	0	0	2.941	0	12.5	1.111
	276	60.714	88.06	70.238	94.444	38.889	91.176	52.198	50	62.593
	278	39.286	11.94	28.571	5.556	61.111	5.882	47.802	37.5	36.296
	Het.	64.2857	17.9104	11.9048	11.1111	20.6349	10.084	53.8462	75	58.5185
CPS08	213	50	6.154	73.864	0	60.938	58.712	34.444	31.25	47.08
	225	3.571	8.462	6.818	0	10.938	0.758	6.667	6.25	3.285
	228	46.429	33.846	17.045	100	25	9.091	58.889	62.5	47.445
	231	0	51.538	2.273	0	3.125	31.439	0	0	2.19
	Het.	28.5714	7.69231	15.9091	0	12.5	18.9394	6.66667	37.5	18.2482
CPS13	149	39.286	97.368	76.136	94.444	50.769	67.829	67.582	75	62.409
	152	60.714	2.632	23.864	5.556	49.231	32.171	32.418	25	37.591
	Het.	35.7143	5.26316	6.81818	11.1111	18.4615	45.7364	53.8462	50	63.5036
RJ8N	330	28.571	18.657	13.75	22.222	14.286	15.079	30.337	18.75	40.146
	333	71.429	81.343	86.25	77.778	85.714	84.921	69.663	81.25	59.854
	Het.	57.1429	7.46269	17.5	22.2222	22.2222	23.8095	56.1798	37.5	65.6934
RJ18	358	25	69.403	19.767	0	21.698	48.598	20.787	12.5	37.097
	364	75	30.597	80.233	100	78.302	51.402	79.213	87.5	62.903
	Het.	7.14286	25.3731	16.2791	0	24.5283	48.5981	21.3483	25	22.5806
RJ20	311	42.308	53.846	76.25	55.556	34.921	45.082	37.363	62.5	48.175
	314	57.692	46.154	23.75	44.444	65.079	54.918	62.637	37.5	51.825
	Het.	84.6154	73.8462	22.5	22.2222	66.6667	70.4918	63.7363	75	64.2336
RJ21	196	57.143	94.697	85.227	94.444	64.615	83.712	50	81.25	63.139
	202	3.571	2.273	3.409	0	26.923	11.364	24.157	0	4.38
	205	39.286	3.03	11.364	5.556	8.462	4.924	25.843	18.75	32.482
	Het.	85.7143	4.54545	25	11.1111	64.6154	25	51.6854	37.5	62.0438
Pstp002	361	46.429	11.94	52.439	16.667	76.984	38.211	56.593	18.75	37.037
	367	53.571	88.06	47.561	83.333	23.016	61.789	43.407	81.25	62.963
	Het.	78.5714	20.8955	60.9756	33.3333	46.0317	71.5447	64.8352	37.5	72.5926
Pstp003	226	67.857	11.538	75	27.778	81.538	47.619	62.637	75	59.124
	242	32.143	88.462	25	72.222	18.462	52.381	37.363	25	40.876
	Het.	64.2857	16.9231	18.1818	33.3333	21.5385	79.3651	52.7473	50	51.0949
Pstp006	243	96.429	21.642	70.732	27.778	93.651	46.774	68.681	50	60.584
	246	3.571	78.358	29.268	72.222	6.349	53.226	31.319	50	39.416
	Het.	7.14286	1.49254	24.3902	33.3333	6.34921	56.4516	47.2527	0	35.0365
Pstp029	195	96.429	97.761	91.86	100	100	90.909	76.923	100	92.336
	198	3.571	2.239	8.14	0	0	9.091	23.077	0	7.664
	Het.	7.14286	4.47761	6.97674	0	0	18.1818	2.1978	0	13.8686
Pstp001	353	53.571	14.925	50	16.667	70.968	37.698	53.846	25	39.394
	359	46.429	85.075	50	83.333	29.032	62.302	46.154	75	60.606
	Het.	78.5714	23.8806	66.6667	33.3333	38.7097	65.873	63.7363	50	75.7576
Pstp005	323	69.231	90.299	51.163	94.444	35	75.481	75.824	100	95.489
	329	30.769	9.701	48.837	5.556	65	24.519	24.176	0	4.511
	Het.	15.3846	13.4328	46.5116	11.1111	26.6667	47.1154	4.3956	0	9.02256
