# Supplementary material for: Molecular Characterization of Wheat Stripe Rust Pathogen (Puccinia striiformis f. sp. tritici) Collections from Nine Countries
Source: Int J Mol Sci. 2021 Aug 31;22(17):9457. doi: 10.3390/ijms22179457 (PMC8430876; doi:10.3390/ijms22179457)
Supplement: Supplementary file 1 [file ijms-22-09457-s001.zip › SupTableS5.xlsx]

## Sheet: Sheet1
Supplementary Table S5. Sequences, repeat motifs, and annealing temperatures of 14 simple sequence repeat (SSR) primers, used for
genetic characterization of Puccinia striiformis f. sp. tritici isolates collected from nine countries in 2010 to 2018.
Primer pair	Primer sequences (5’-3’)a		Repeat motif	Annealing temp. (oC)	Size and designation of alleles (bp)
	Forwardb	Reserve
CPS02	GTTGGCTACGAGTGGTCATC	TAACACTACACAAAAGGGGTC	(TC)9	50	125; 127; 129
CPS04	GGGAAGCACAAGAACGGTC	AGGGTGGTGTCAGCTAGTTGG	(TC)8	53	276; 273; 278
CPS08	GATAAGAAACAAGGGACAGC	CAGTGAACCCAATTACTCAG	(CAG)14	50	213; 225; 228; 231
CPS13	TCCAGGCAGTAAATCAGACGC	ATCAGCAGGTGTAGCCCCATC	(GAC)6	54	149; 152
PstP001	ACCATCGGATTCCTGC	ACGGTAGGCGAACGAC	(CTA)6	49	353; 359
PstP002	CTGACCATCGGATTCCTGC	TGAACGGTAGGCGAACGAC	(ACT)6	53	361; 367
PstP003	TAACCCCACGGCAACTCA	ATCGTTGGCAGCCTTACC	(TCA)6	50	226; 242
PstP005	CCAACAGGCTCAAACTACCA	TCCGCTTCGATCATAGCAC	(ACC)6	52	323; 329
PstP006	GTTTGATTTTCCCTATGC	AACTGAACGGAAGATGC	(TGT)6	45	243; 246
PstP029	ACAATCCTCAAGGTGGTG	GTTCGCTTTGTTGGTTAT	(CAA)9	45	195; 198
RJ18	CTGCCCATGCTCTTCGTC	GATGAAGTGGGTGCTGCTG	(TGT)5	53	358; 364
RJ20	AGAAGATCGACGCACCCG	CCTCCGATTGGCTTAGGC	(CAG)4	53	311; 314
RJ21	TTCCTGGATTGAATTCGTCG	CAGTTCTCACTCGGACCCAG	(GTT)6	50	196; 202; 205
RJ8N	ACTGGGCAGACTGGTCAAC	TCGTTTCCCTCCAGATGGC	(GAT)8	53	330; 333
a CP markers were developed by Chen et al. (2009), PstP markers by Cheng et al. (2012), RJ markers by Enjalbert et al. (2002) and
RJ?N markers were developed by Bahri et al. (2009).
b M13 tail (CACGACGTTGTAAAACGAC) was added at the 5’ end of each forward primer.
